# Supplementary material for: QTL-based dissection of three key quality attributes in maize using double haploid populations
Source: Front Plant Sci. 2025 May 16;16:1599530. doi: 10.3389/fpls.2025.1599530 (PMC12122741; doi:10.3389/fpls.2025.1599530)
Supplement: Supplementary file 1 [file Table1.xlsx]

## Sheet: Supplementary Table S3
Supplementary TABLE S3. Association of candidate genes with QTLs.
Gene_id	Chr	Start	End	QTL
Zm00001d029649	1	81312293	81321165	qOiL09
Zm00001d029650	1	81321642	81337174	qOiL09
Zm00001d029651	1	81338597	81343775	qOiL09
Zm00001d029652	1	81357683	81361453	qOiL09
Zm00001d029653	1	81455004	81458989	qOiL09
Zm00001d029654	1	81612748	81617458	qOiL09
Zm00001d029656	1	81672414	81676391	qOiL09
Zm00001d029657	1	81675775	81704357	qOiL09
Zm00001d029658	1	81677345	81678423	qOiL09
Zm00001d029659	1	81679220	81679765	qOiL09
Zm00001d029660	1	81704947	81705019	qOiL09
Zm00001d029661	1	81705624	81705696	qOiL09
Zm00001d029662	1	81793904	81795995	qOiL09
Zm00001d029663	1	81796157	81800824	qOiL09
Zm00001d029664	1	81803033	81807676	qOiL09
Zm00001d029667	1	81894379	81896612	qOiL09
Zm00001d029668	1	81913858	81916091	qOiL09
Zm00001d029669	1	82029990	82030379	qOiL09
Zm00001d029671	1	82079259	82080705	qOiL09
Zm00001d029672	1	82097005	82099710	qOiL09
Zm00001d029673	1	82101246	82103796	qOiL09
Zm00001d029674	1	82234517	82237350	qOiL09
Zm00001d029675	1	82273478	82278371	qOiL09
Zm00001d029676	1	82279259	82279444	qOiL09
Zm00001d029677	1	82381292	82382977	qOiL09
Zm00001d029679	1	82474257	82474886	qOiL09
Zm00001d029680	1	82523781	82527259	qOiL09
Zm00001d029681	1	82555547	82555900	qOiL09
Zm00001d029682	1	82565283	82566387	qOiL09
Zm00001d029683	1	82567028	82569436	qOiL09
Zm00001d029684	1	82569590	82575849	qOiL09
Zm00001d029686	1	82711001	82713262	qOiL09
Zm00001d029688	1	82827141	82831219	qOiL09
Zm00001d029693	1	82889295	82890302	qOiL09
Zm00001d029694	1	82893222	82894918	qOiL09
Zm00001d029696	1	82924832	82926012	qOiL09
Zm00001d029697	1	83036895	83045156	qOiL09
Zm00001d029699	1	83058555	83059659	qOiL09
Zm00001d029700	1	83119704	83120481	qOiL09
Zm00001d029701	1	83132970	83133833	qOiL09
Zm00001d029702	1	83166984	83167370	qOiL09
Zm00001d029703	1	83192078	83193405	qOiL09
Zm00001d029704	1	83198362	83199180	qOiL09
Zm00001d029705	1	83199590	83208877	qOiL09
Zm00001d029706	1	83226938	83228043	qOiL09
Zm00001d029707	1	83264283	83265235	qOiL09
Zm00001d029708	1	83411025	83411720	qOiL09
Zm00001d029709	1	83412402	83413349	qOiL09
Zm00001d029710	1	83500401	83501877	qOiL09
Zm00001d029711	1	83544940	83547374	qOiL09
Zm00001d029712	1	83593588	83595981	qOiL09
Zm00001d029713	1	83595288	83596073	qOiL09
Zm00001d029714	1	83647801	83656803	qOiL09
Zm00001d029715	1	83658962	83662343	qOiL09
Zm00001d029716	1	83791692	83792855	qOiL09
Zm00001d022770	1	83800771	83801179	qOiL09
Zm00001d029717	1	83804679	83805639	qOiL09
Zm00001d029718	1	83823527	83824309	qOiL09
Zm00001d029719	1	84025755	84035792	qOiL09
Zm00001d029720	1	84035920	84036564	qOiL09
Zm00001d029721	1	84037187	84040069	qOiL09
Zm00001d029722	1	84139123	84145156	qOiL09
Zm00001d029723	1	84157846	84158853	qOiL09
Zm00001d029724	1	84159992	84160063	qOiL09
Zm00001d029725	1	84224821	84227369	qOiL09
Zm00001d029726	1	84228888	84232398	qOiL09
Zm00001d029728	1	84305846	84307322	qOiL09
Zm00001d029729	1	84332806	84333761	qOiL09
Zm00001d029730	1	84333107	84333802	qOiL09
Zm00001d029732	1	84348142	84350436	qOiL09
Zm00001d029733	1	84357815	84359846	qOiL09
Zm00001d029734	1	84452971	84455490	qOiL09
Zm00001d029736	1	84581725	84587077	qOiL09
Zm00001d029737	1	84613322	84615287	qOiL09
Zm00001d029738	1	84664818	84666506	qOiL09
Zm00001d029740	1	84849115	84851294	qOiL09
Zm00001d029741	1	84866141	84867131	qOiL09
Zm00001d029742	1	84992627	84993265	qOiL09
Zm00001d029743	1	84994689	84996769	qOiL09
Zm00001d029744	1	85068069	85072051	qOiL09
Zm00001d029745	1	85097979	85099597	qOiL09
Zm00001d029747	1	85172704	85174464	qOiL09
Zm00001d029748	1	85231834	85231905	qOiL09
Zm00001d022771	1	85232076	85232639	qOiL09
Zm00001d029749	1	85320646	85321467	qOiL09
Zm00001d029750	1	85465506	85472221	qOiL09
Zm00001d029752	1	85474834	85477147	qOiL09
Zm00001d029753	1	85506043	85509564	qOiL09
Zm00001d029754	1	85552331	85560838	qOiL09
Zm00001d029755	1	85773606	85775424	qOiL09
Zm00001d029756	1	85778009	85779548	qOiL09
Zm00001d029757	1	85781466	85782473	qOiL09
Zm00001d029758	1	86001408	86007071	qOiL09
Zm00001d029760	1	86031012	86032992	qOiL09
Zm00001d029761	1	86062903	86065425	qOiL09
Zm00001d029762	1	86130014	86134531	qOiL09
Zm00001d029763	1	86136740	86137516	qOiL09
Zm00001d029764	1	86152046	86157931	qOiL09
Zm00001d029766	1	86197157	86199615	qOiL09
Zm00001d029768	1	86261116	86266872	qOiL09
Zm00001d029769	1	86286350	86289464	qOiL09
Zm00001d029771	1	86329863	86331329	qOiL09
Zm00001d029772	1	86352222	86355516	qOiL09
Zm00001d029773	1	86389151	86389666	qOiL09
Zm00001d029775	1	86455254	86455759	qOiL09
Zm00001d029776	1	86460138	86462888	qOiL09
Zm00001d029777	1	86480374	86481381	qOiL09
Zm00001d029778	1	86529694	86530424	qOiL09
Zm00001d029782	1	86636234	86641408	qOiL09
Zm00001d029783	1	86734087	86736135	qOiL09
Zm00001d029784	1	86745009	86745950	qOiL09
Zm00001d029785	1	86770300	86776371	qOiL09
Zm00001d029787	1	86784260	86785341	qOiL09
Zm00001d029792	1	87096328	87097200	qOiL09
Zm00001d029793	1	87097798	87098370	qOiL09
Zm00001d029794	1	87314979	87316146	qOiL09
Zm00001d029796	1	87323234	87323304	qOiL09
Zm00001d029797	1	87442443	87443667	qOiL09
Zm00001d029798	1	87447246	87448133	qOiL09
Zm00001d029799	1	87448744	87457844	qOiL09
Zm00001d029800	1	87468623	87469510	qOiL09
Zm00001d029801	1	87469723	87475392	qOiL09
Zm00001d029802	1	87532164	87532547	qOiL09
Zm00001d029803	1	87586799	87591619	qOiL09
Zm00001d029804	1	87657945	87662786	qOiL09
Zm00001d029805	1	87688496	87688811	qOiL09
Zm00001d029806	1	87745831	87748178	qOiL09
Zm00001d029807	1	87791009	87793139	qOiL09
Zm00001d029808	1	87835101	87838643	qOiL09
Zm00001d029809	1	87838311	87841671	qOiL09
Zm00001d029810	1	88015144	88023582	qOiL09
Zm00001d029811	1	88024924	88032862	qOiL09
Zm00001d029812	1	88072227	88073404	qOiL09
Zm00001d029814	1	88197224	88198631	qOiL09
Zm00001d029815	1	88272871	88273650	qOiL09
Zm00001d029816	1	88322356	88323479	qOiL09
Zm00001d029818	1	88440568	88462988	qOiL09
Zm00001d029819	1	88453704	88453777	qOiL09
Zm00001d029820	1	88468178	88468588	qOiL09
Zm00001d029822	1	88696531	88703297	qOiL09
Zm00001d029823	1	88801806	88802468	qOiL09
Zm00001d029825	1	88860846	88861322	qOiL09
Zm00001d029826	1	89004569	89011482	qOiL09
Zm00001d029827	1	89015335	89016583	qOiL09
Zm00001d029828	1	89043977	89045196	qOiL09
Zm00001d029829	1	89157703	89163658	qOiL09
Zm00001d029831	1	89235332	89235405	qOiL09
Zm00001d029832	1	89260097	89271027	qOiL09
Zm00001d029833	1	89356091	89363713	qOiL09
Zm00001d029834	1	89472879	89473774	qOiL09
Zm00001d029835	1	89474423	89475256	qOiL09
Zm00001d029836	1	89480274	89481750	qOiL09
Zm00001d029837	1	89483117	89483753	qOiL09
Zm00001d029838	1	89484088	89484694	qOiL09
Zm00001d029839	1	89562549	89567492	qOiL09
Zm00001d029840	1	89587618	89589865	qOiL09
Zm00001d029841	1	89617721	89620070	qOiL09
Zm00001d029842	1	89643144	89645830	qOiL09
Zm00001d029844	1	89748954	89749586	qOiL09
Zm00001d029846	1	89860313	89863306	qOiL09
Zm00001d029847	1	89925889	89928127	qOiL09
Zm00001d029848	1	89930073	89935999	qOiL09
Zm00001d029849	1	89947372	89952516	qOiL09
Zm00001d029850	1	89958471	89961843	qOiL09
Zm00001d022772	1	89963202	89963463	qOiL09
Zm00001d029851	1	90087215	90088432	qOiL09
Zm00001d022773	1	90133458	90133915	qOiL09
Zm00001d022774	1	90181043	90181878	qOiL09
Zm00001d029852	1	90292761	90297408	qOiL09
Zm00001d029853	1	90315517	90318180	qOiL09
Zm00001d029855	1	90443929	90445866	qOiL09
Zm00001d029856	1	90494694	90507232	qOiL09
Zm00001d029857	1	90507863	90509394	qOiL09
Zm00001d029858	1	90524506	90524934	qOiL09
Zm00001d029859	1	90820008	90820409	qOiL09
Zm00001d029860	1	90857432	90869865	qOiL09
Zm00001d029861	1	90928628	90936923	qOiL09
Zm00001d029862	1	90963400	90964767	qOiL09
Zm00001d029863	1	90965218	90965288	qOiL09
Zm00001d029864	1	90965548	90965618	qOiL09
Zm00001d029865	1	90965701	90968044	qOiL09
Zm00001d029868	1	91135733	91139783	qOiL09
Zm00001d029869	1	91144009	91144932	qOiL09
Zm00001d029872	1	91251568	91258234	qOiL09
Zm00001d029873	1	91279799	91282098	qOiL09
Zm00001d029874	1	91282692	91285316	qOiL09
Zm00001d022775	1	91362643	91362856	qOiL09
Zm00001d029875	1	91421593	91425126	qOiL09
Zm00001d029878	1	91625270	91627450	qOiL09
Zm00001d029879	1	91814773	91819708	qOiL09
Zm00001d029881	1	91831167	91832237	qOiL09
Zm00001d029883	1	91987577	91988973	qOiL09
Zm00001d029884	1	91990667	91991467	qOiL09
Zm00001d029885	1	92217234	92219505	qOiL09
Zm00001d029886	1	92222078	92224093	qOiL09
Zm00001d029887	1	92228035	92232678	qOiL09
Zm00001d029888	1	92327821	92333275	qOiL09
Zm00001d029889	1	92552607	92564979	qOiL09
Zm00001d029890	1	92616516	92616589	qOiL09
Zm00001d029891	1	92682108	92682713	qOiL09
Zm00001d029892	1	92733943	92735043	qOiL09
Zm00001d029893	1	92785998	92787072	qOiL09
Zm00001d029895	1	92848119	92851941	qOiL09
Zm00001d029896	1	92897029	92898887	qOiL09
Zm00001d029898	1	93133919	93138777	qOiL09
Zm00001d029897	1	93134346	93135167	qOiL09
Zm00001d029899	1	93193094	93195786	qOiL09
Zm00001d029901	1	93282552	93286175	qOiL09
Zm00001d029902	1	93288908	93291071	qOiL09
Zm00001d029903	1	93424792	93426256	qOiL09
Zm00001d029906	1	93520069	93521826	qOiL09
Zm00001d029907	1	93607426	93608645	qOiL09
Zm00001d029908	1	93678853	93696426	qOiL09
Zm00001d029909	1	93696265	93701038	qOiL09
Zm00001d029910	1	93744451	93750150	qOiL09
Zm00001d029912	1	93786404	93786472	qOiL09
Zm00001d029913	1	93847218	93848525	qOiL09
Zm00001d029914	1	94029117	94029197	qOiL09
Zm00001d029916	1	94180761	94183368	qOiL09
Zm00001d029917	1	94202204	94203229	qOiL09
Zm00001d029918	1	94336239	94343520	qOiL09
Zm00001d029919	1	94344537	94348781	qOiL09
Zm00001d029920	1	94346625	94349899	qOiL09
Zm00001d022776	1	94472928	94473586	qOiL09
Zm00001d029921	1	94473957	94476161	qOiL09
Zm00001d029922	1	94478791	94481263	qOiL09
Zm00001d029923	1	94574574	94575251	qOiL09
Zm00001d029924	1	94651061	94653582	qOiL09
Zm00001d029925	1	94653482	94653554	qOiL09
Zm00001d029926	1	94654215	94654287	qOiL09
Zm00001d029927	1	94681341	94682976	qOiL09
Zm00001d029929	1	94856063	94858803	qOiL09
Zm00001d029931	1	94938570	94939328	qOiL09
Zm00001d029932	1	94940936	94945167	qOiL09
Zm00001d029933	1	95012189	95014753	qOiL09
Zm00001d029934	1	95220121	95221774	qOiL09
Zm00001d029937	1	95421201	95422724	qOiL09
Zm00001d029938	1	95642045	95656709	qOiL09
Zm00001d029940	1	95770465	95771190	qOiL09
Zm00001d029941	1	95814516	95814589	qOiL09
Zm00001d029942	1	95815193	95815265	qOiL09
Zm00001d029943	1	95844369	95844441	qOiL09
Zm00001d029944	1	95845375	95845447	qOiL09
Zm00001d022777	1	95892165	95892415	qOiL09
Zm00001d029946	1	95962495	95966999	qOiL09
Zm00001d029947	1	96083307	96084227	qOiL09
Zm00001d029948	1	96084382	96087383	qOiL09
Zm00001d029950	1	96145951	96147477	qOiL09
Zm00001d029951	1	96159180	96159253	qOiL09
Zm00001d029952	1	96159388	96159459	qOiL09
Zm00001d029954	1	96222919	96223230	qOiL09
Zm00001d029955	1	96293447	96295018	qOiL09
Zm00001d029956	1	96451153	96452710	qOiL09
Zm00001d029958	1	96463990	96470850	qOiL09
Zm00001d029959	1	96468354	96470757	qOiL09
Zm00001d029960	1	96473604	96473677	qOiL09
Zm00001d022778	1	96486120	96487476	qOiL09
Zm00001d029961	1	96571420	96571492	qOiL09
Zm00001d029962	1	96572340	96572411	qOiL09
Zm00001d029963	1	96573408	96575415	qOiL09
Zm00001d029964	1	96639688	96641941	qOiL09
Zm00001d022779	1	96664461	96665160	qOiL09
Zm00001d029965	1	96701518	96704228	qOiL09
Zm00001d029966	1	96702497	96702578	qOiL09
Zm00001d029967	1	96759914	96762330	qOiL09
Zm00001d029968	1	96900888	96902992	qOiL09
Zm00001d029969	1	96905186	96905818	qOiL09
Zm00001d029970	1	97044621	97046748	qOiL09
Zm00001d029972	1	97092721	97097566	qOiL09
Zm00001d029973	1	97097237	97100691	qOiL09
Zm00001d029974	1	97104476	97105441	qOiL09
Zm00001d029975	1	97112730	97116269	qOiL09
Zm00001d029976	1	97209569	97214377	qOiL09
Zm00001d029978	1	97311624	97317291	qOiL09
Zm00001d029979	1	97322758	97327037	qOiL09
Zm00001d029980	1	97331766	97337093	qOiL09
Zm00001d029981	1	97337143	97338258	qOiL09
Zm00001d029982	1	97371800	97371872	qOiL09
Zm00001d029983	1	97416254	97419693	qOiL09
Zm00001d029986	1	97645170	97653845	qOiL09
Zm00001d029987	1	97698097	97698974	qOiL09
Zm00001d029988	1	97704275	97706222	qOiL09
Zm00001d029991	1	97887934	97889041	qOiL09
Zm00001d029992	1	97989715	98012316	qOiL09
Zm00001d029994	1	98229242	98231508	qOiL09
Zm00001d029995	1	98257223	98260515	qOiL09
Zm00001d029996	1	98331414	98332553	qOiL09
Zm00001d029997	1	98382117	98384521	qOiL09
Zm00001d029999	1	98390539	98392128	qOiL09
Zm00001d030001	1	98395850	98397572	qOiL09
Zm00001d030002	1	98510056	98512418	qOiL09
Zm00001d022782	1	98533265	98534260	qOiL09
Zm00001d030004	1	98579791	98580687	qOiL09
Zm00001d030005	1	98585427	98594780	qOiL09
Zm00001d030006	1	98793288	98794243	qOiL09
Zm00001d030007	1	98891019	98893883	qOiL09
Zm00001d030008	1	98939104	98942980	qOiL09
Zm00001d030009	1	98960515	98962408	qOiL09
Zm00001d030010	1	98966769	98969288	qOiL09
Zm00001d030011	1	99113829	99118558	qOiL09
Zm00001d022783	1	99226404	99226754	qOiL09
Zm00001d030012	1	99314880	99319254	qOiL09
Zm00001d030014	1	99420958	99424537	qOiL09
Zm00001d030015	1	99533695	99534006	qOiL09
Zm00001d030016	1	99772449	99776664	qOiL09
Zm00001d030017	1	99828448	99829100	qOiL09
Zm00001d030018	1	99937288	99940239	qOiL09
Zm00001d022784	1	99939838	99940267	qOiL09
Zm00001d030019	1	99940331	99944552	qOiL09
Zm00001d030020	1	99945344	99950682	qOiL09
Zm00001d030021	1	100085601	100090561	qOiL09
Zm00001d030023	1	100385980	100387952	qOiL09
Zm00001d030024	1	100454578	100455387	qOiL09
Zm00001d030026	1	100613958	100647262	qOiL09
Zm00001d030027	1	100647463	100647533	qOiL09
Zm00001d030028	1	100650752	100652869	qOiL09
Zm00001d030030	1	100657980	100662543	qOiL09
Zm00001d030031	1	100836103	100840993	qOiL09
Zm00001d030032	1	101087719	101089690	qOiL09
Zm00001d030034	1	101177296	101179297	qOiL09
Zm00001d030035	1	101302858	101303517	qOiL09
Zm00001d030037	1	101375207	101379033	qOiL09
Zm00001d030038	1	101381149	101382079	qOiL09
Zm00001d030040	1	101466317	101468065	qOiL09
Zm00001d030041	1	101592589	101592677	qOiL09
Zm00001d030043	1	101711246	101722568	qOiL09
Zm00001d030044	1	101754201	101754289	qOiL09
Zm00001d030045	1	101898451	101899089	qOiL09
Zm00001d030046	1	101996063	102012658	qOiL09
Zm00001d030047	1	102024178	102025181	qOiL09
Zm00001d030048	1	102060297	102063588	qOiL09
Zm00001d030049	1	102065091	102065169	qOiL09
Zm00001d022785	1	102198655	102198942	qOiL09
Zm00001d030051	1	102215687	102221905	qOiL09
Zm00001d030053	1	102359351	102363384	qOiL09
Zm00001d030055	1	102366092	102372405	qOiL09
Zm00001d030056	1	102374433	102374803	qOiL09
Zm00001d030057	1	102376437	102378258	qOiL09
Zm00001d030059	1	102561060	102561768	qOiL09
Zm00001d030061	1	102710038	102723105	qOiL09
Zm00001d030062	1	102953025	102967621	qOiL09
Zm00001d030063	1	102955110	102957336	qOiL09
Zm00001d030064	1	102955412	102955483	qOiL09
Zm00001d030065	1	102999589	102999661	qOiL09
Zm00001d030067	1	103085031	103086221	qOiL09
Zm00001d030068	1	103202199	103204660	qOiL09
Zm00001d030069	1	103280320	103286276	qOiL09
Zm00001d030070	1	103299212	103301753	qOiL09
Zm00001d030072	1	103373766	103374379	qOiL09
Zm00001d030073	1	103631545	103632715	qOiL09
Zm00001d030074	1	103634381	103637965	qOiL09
Zm00001d030075	1	103722504	103725530	qOiL09
Zm00001d030076	1	103900652	103901825	qOiL09
Zm00001d030077	1	104096505	104097569	qOiL09
Zm00001d030079	1	104118705	104119586	qOiL09
Zm00001d030080	1	104119711	104120879	qOiL09
Zm00001d030083	1	104172633	104173661	qOiL09
Zm00001d030086	1	104416569	104417982	qOiL09
Zm00001d030087	1	104669720	104674047	qOiL09
Zm00001d022786	1	104756234	104756542	qOiL09
Zm00001d030088	1	104831289	104831774	qOiL09
Zm00001d030090	1	104849146	104852816	qOiL09
Zm00001d030091	1	105035216	105041237	qOiL09
Zm00001d030093	1	105073056	105073732	qOiL09
Zm00001d030094	1	105181711	105186026	qOiL09
Zm00001d030095	1	105495065	105498733	qOiL09
Zm00001d030096	1	105529115	105532226	qOiL09
Zm00001d030098	1	105553409	105554335	qOiL09
Zm00001d030099	1	105647014	105648033	qOiL09
Zm00001d030100	1	105695540	105696196	qOiL09
Zm00001d030101	1	105700155	105702010	qOiL09
Zm00001d030102	1	105807559	105812770	qOiL09
Zm00001d030103	1	105862947	105867700	qOiL09
Zm00001d030105	1	105944592	105948305	qOiL09
Zm00001d030106	1	106122816	106129515	qOiL09
Zm00001d030108	1	106180425	106186974	qOiL09
Zm00001d030109	1	106376178	106378884	qOiL09
Zm00001d030110	1	106378899	106383615	qOiL09
Zm00001d022787	1	106383904	106384543	qOiL09
Zm00001d030114	1	106840123	106842310	qOiL09
Zm00001d030116	1	107042927	107056687	qOiL09
Zm00001d030117	1	107088822	107096192	qOiL09
Zm00001d030120	1	107119503	107119955	qOiL09
Zm00001d030121	1	107181209	107185354	qOiL09
Zm00001d030123	1	107336969	107338846	qOiL09
Zm00001d030124	1	107460666	107465036	qOiL09
Zm00001d030126	1	107682051	107686329	qOiL09
Zm00001d030127	1	107762967	107765646	qOiL09
Zm00001d030129	1	107865921	107867117	qOiL09
Zm00001d030130	1	107993630	108004988	qOiL09
Zm00001d030131	1	108193722	108197646	qOiL09
Zm00001d030132	1	108199942	108209147	qOiL09
Zm00001d030133	1	108282883	108288994	qOiL09
Zm00001d030134	1	108360901	108369330	qOiL09
Zm00001d030136	1	108371939	108373055	qOiL09
Zm00001d030138	1	108425304	108427389	qOiL09
Zm00001d030139	1	108483337	108484748	qOiL09
Zm00001d022788	1	108578069	108578695	qOiL09
Zm00001d030143	1	108592134	108595742	qOiL09
Zm00001d030146	1	108663640	108666094	qOiL09
Zm00001d030147	1	108667392	108669981	qOiL09
Zm00001d030148	1	108714459	108717659	qOiL09
Zm00001d030149	1	108717575	108726921	qOiL09
Zm00001d030150	1	108954398	108954927	qOiL09
Zm00001d030151	1	108955564	108956702	qOiL09
Zm00001d030152	1	109046445	109047845	qOiL09
Zm00001d030153	1	109048438	109048917	qOiL09
Zm00001d030154	1	109218162	109224977	qOiL09
Zm00001d030155	1	109359801	109361667	qOiL09
Zm00001d030157	1	109410589	109413669	qOiL09
Zm00001d022789	1	109416213	109416947	qOiL09
Zm00001d030158	1	109418604	109421962	qOiL09
Zm00001d030159	1	109469384	109473198	qOiL09
Zm00001d030161	1	109710093	109710714	qOiL09
Zm00001d030162	1	109712819	109716309	qOiL09
Zm00001d030163	1	109742559	109745194	qOiL09
Zm00001d030164	1	109844576	109871086	qOiL09
Zm00001d030165	1	109910640	109911650	qOiL09
Zm00001d030166	1	110002061	110007926	qOiL09
Zm00001d030167	1	110010761	110013627	qOiL09
Zm00001d030168	1	110015221	110015965	qOiL09
Zm00001d030169	1	110061563	110078934	qOiL09
Zm00001d030171	1	110297474	110299921	qOiL09
Zm00001d030172	1	110342608	110348109	qOiL09
Zm00001d030173	1	110378372	110389224	qOiL09
Zm00001d030174	1	110508512	110509792	qOiL09
Zm00001d030176	1	110660706	110660888	qOiL09
Zm00001d030177	1	110786228	110786665	qOiL09
Zm00001d030179	1	110823196	110824905	qOiL09
Zm00001d030180	1	110825776	110826168	qOiL09
Zm00001d030181	1	111081054	111082160	qOiL09
Zm00001d030182	1	111116230	111116739	qOiL09
Zm00001d030183	1	111117544	111123936	qOiL09
Zm00001d030184	1	111872707	111923924	qOiL09
Zm00001d030185	1	111904156	111905818	qOiL09
Zm00001d030189	1	112085095	112086411	qOiL09
Zm00001d030191	1	112125984	112127811	qOiL09
Zm00001d030193	1	112389810	112390904	qOiL09
Zm00001d030194	1	112579258	112586085	qOiL09
Zm00001d022790	1	112682258	112682548	qOiL09
Zm00001d030197	1	112814381	112814454	qOiL09
Zm00001d030198	1	112883089	112885224	qOiL09
Zm00001d030199	1	112977908	112980275	qOiL09
Zm00001d030202	1	113004978	113005050	qOiL09
Zm00001d030203	1	113016575	113016646	qOiL09
Zm00001d030207	1	113121805	113124364	qOiL09
Zm00001d030208	1	113122076	113123932	qOiL09
Zm00001d030209	1	113274089	113274164	qOiL09
Zm00001d030212	1	113399321	113402153	qOiL09
Zm00001d030213	1	113434606	113438057	qOiL09
Zm00001d030214	1	113477268	113478896	qOiL09
Zm00001d030216	1	113613327	113617911	qOiL09
Zm00001d030217	1	113696772	113712522	qOiL09
Zm00001d030218	1	113763280	113766247	qOiL09
Zm00001d030220	1	113769645	113772634	qOiL09
Zm00001d030222	1	114052702	114073743	qOiL09
Zm00001d030223	1	114094770	114096277	qOiL09
Zm00001d030227	1	114444412	114445185	qOiL09
Zm00001d030228	1	114468826	114469290	qOiL09
Zm00001d030229	1	114513403	114514301	qOiL09
Zm00001d030230	1	114671981	114679939	qOiL09
Zm00001d022791	1	114811147	114811422	qOiL09
Zm00001d030231	1	114871271	114880505	qOiL09
Zm00001d030232	1	114928784	114930818	qOiL09
Zm00001d030233	1	115105213	115107350	qOiL09
Zm00001d030234	1	115148363	115150637	qOiL09
Zm00001d030235	1	115181093	115183515	qOiL09
Zm00001d030236	1	115306970	115307682	qOiL09
Zm00001d030239	1	115448353	115461162	qOiL09
Zm00001d030240	1	115468026	115470015	qOiL09
Zm00001d030243	1	115848319	115848391	qOiL09
Zm00001d030244	1	115848451	115848534	qOiL09
Zm00001d030245	1	115848882	115848955	qOiL09
Zm00001d030246	1	115857900	115857970	qOiL09
Zm00001d030247	1	116368337	116370156	qOiL09
Zm00001d030248	1	116499583	116507606	qOiL09
Zm00001d022792	1	116713886	116714113	qOiL09
Zm00001d030250	1	116773992	116777183	qOiL09
Zm00001d022793	1	116796801	116797011	qOiL09
Zm00001d030251	1	116811699	116813033	qOiL09
Zm00001d030252	1	116836630	116837165	qOiL09
Zm00001d030253	1	116931237	116932947	qOiL09
Zm00001d030255	1	116942840	116943186	qOiL09
Zm00001d030256	1	117002474	117006192	qOiL09
Zm00001d030257	1	117094425	117095629	qOiL09
Zm00001d030261	1	117216448	117216960	qOiL09
Zm00001d030262	1	117245700	117246281	qOiL09
Zm00001d030264	1	117368825	117372541	qOiL09
Zm00001d022794	1	117567865	117568369	qOiL09
Zm00001d030266	1	117619933	117695083	qOiL09
Zm00001d030267	1	117873517	117874098	qOiL09
Zm00001d030269	1	118075580	118079335	qOiL09
Zm00001d030270	1	118102744	118125713	qOiL09
Zm00001d030274	1	118296820	118297026	qOiL09
Zm00001d030275	1	118377067	118379401	qOiL09
Zm00001d030276	1	118395626	118397960	qOiL09
Zm00001d030277	1	118415047	118417551	qOiL09
Zm00001d030279	1	118603236	118603761	qOiL09
Zm00001d022795	1	118644286	118645370	qOiL09
Zm00001d030280	1	118773039	118775628	qOiL09
Zm00001d030281	1	118779141	118780914	qOiL09
Zm00001d030282	1	118828597	118879142	qOiL09
Zm00001d030285	1	119480815	119493835	qOiL09
Zm00001d030287	1	119697338	119701670	qOiL09
Zm00001d030289	1	119708367	119713184	qOiL09
Zm00001d022796	1	119735020	119735271	qOiL09
Zm00001d022797	1	119739635	119739891	qOiL09
Zm00001d030290	1	119840788	119847803	qOiL09
Zm00001d022798	1	119923589	119923789	qOiL09
Zm00001d030295	1	120059292	120060691	qOiL09
Zm00001d030296	1	120070718	120072280	qOiL09
Zm00001d030297	1	120263198	120268532	qOiL09
Zm00001d030299	1	120673742	120686381	qOiL09
Zm00001d030300	1	120740105	120741735	qOiL09
Zm00001d030301	1	120802390	120812980	qOiL09
Zm00001d022799	1	120935568	120936043	qOiL09
Zm00001d030303	1	121005848	121008389	qOiL09
Zm00001d030304	1	121172256	121174236	qOiL09
Zm00001d030305	1	121211811	121213196	qOiL09
Zm00001d030306	1	121223566	121228452	qOiL09
Zm00001d022800	1	121304299	121304525	qOiL09
Zm00001d030308	1	121352960	121354912	qOiL09
Zm00001d030310	1	121458401	121462310	qOiL09
Zm00001d030311	1	121484802	121486613	qOiL09
Zm00001d030312	1	121800630	121814864	qOiL09
Zm00001d030314	1	121820597	121821836	qOiL09
Zm00001d030316	1	122018879	122020803	qOiL09
Zm00001d030317	1	122082952	122084098	qOiL09
Zm00001d030323	1	122199005	122202892	qOiL09
Zm00001d030328	1	122695681	122697988	qOiL09
Zm00001d030329	1	122753347	122753682	qOiL09
Zm00001d030330	1	122754466	122756273	qOiL09
Zm00001d030331	1	122787816	122789383	qOiL09
Zm00001d030333	1	122963853	122965855	qOiL09
Zm00001d030334	1	122989078	122990057	qOiL09
Zm00001d030338	1	123276181	123277143	qOiL09
Zm00001d030339	1	123359112	123359663	qOiL09
Zm00001d030340	1	123383744	123433372	qOiL09
Zm00001d030341	1	123440640	123463706	qOiL09
Zm00001d030342	1	123464937	123467804	qOiL09
Zm00001d030343	1	123707667	123709274	qOiL09
Zm00001d030345	1	123930193	123931383	qOiL09
Zm00001d030346	1	124047279	124048368	qOiL09
Zm00001d030347	1	124329795	124347302	qOiL09
Zm00001d030348	1	124401613	124405459	qOiL09
Zm00001d030350	1	124513774	124516163	qOiL09
Zm00001d030351	1	124516340	124517404	qOiL09
Zm00001d030353	1	125152519	125153237	qOiL09
Zm00001d022801	1	125523067	125523383	qOiL09
Zm00001d022802	1	125628973	125629173	qOiL09
Zm00001d030357	1	125658990	125678568	qOiL09
Zm00001d030358	1	125671539	125671610	qOiL09
Zm00001d030359	1	125680310	125683149	qOiL09
Zm00001d030361	1	126093183	126094591	qOiL09
Zm00001d030362	1	126245362	126246229	qOiL09
Zm00001d030363	1	126440825	126441344	qOiL09
Zm00001d030364	1	126597854	126599207	qOiL09
Zm00001d030366	1	126625958	126667073	qOiL09
Zm00001d030368	1	126765557	126768033	qOiL09
Zm00001d030369	1	126770594	126771011	qOiL09
Zm00001d030370	1	126797519	126800598	qOiL09
Zm00001d030372	1	126990768	126997787	qOiL09
Zm00001d030373	1	127221590	127227817	qOiL09
Zm00001d030374	1	127338708	127340306	qOiL09
Zm00001d030375	1	127342003	127343048	qOiL09
Zm00001d030376	1	127344674	127353195	qOiL09
Zm00001d030379	1	127537249	127540620	qOiL09
Zm00001d030380	1	127549696	127552596	qOiL09
Zm00001d030381	1	127553498	127556739	qOiL09
Zm00001d030382	1	127760090	127762045	qOiL09
Zm00001d030385	1	127955212	127967875	qOiL09
Zm00001d022803	1	127960959	127961617	qOiL09
Zm00001d030388	1	128511544	128512044	qOiL09
Zm00001d030391	1	128840477	128843676	qOiL09
Zm00001d030392	1	128913209	128916507	qOiL09
Zm00001d022804	1	128944931	129010406	qOiL09
Zm00001d030393	1	128962166	128962447	qOiL09
Zm00001d030395	1	129144257	129145763	qOiL09
Zm00001d030396	1	129217168	129219137	qOiL09
Zm00001d030398	1	129227423	129274590	qOiL09
Zm00001d030399	1	129316518	129317607	qOiL09
Zm00001d030400	1	129362697	129363188	qOiL09
Zm00001d030401	1	129739491	129741365	qOiL09
Zm00001d030402	1	129889303	129891523	qOiL09
Zm00001d030406	1	130029430	130045459	qOiL09
Zm00001d030407	1	130108807	130109525	qOiL09
Zm00001d030408	1	130193509	130194335	qOiL09
Zm00001d030409	1	130328301	130345471	qOiL09
Zm00001d030411	1	130366507	130366881	qOiL09
Zm00001d030412	1	130367380	130370495	qOiL09
Zm00001d030414	1	130579680	130580006	qOiL09
Zm00001d030419	1	131264267	131265717	qOiL09
Zm00001d030420	1	131268161	131269577	qOiL09
Zm00001d030421	1	131281887	131300922	qOiL09
Zm00001d030422	1	131287609	131288720	qOiL09
Zm00001d030423	1	131314225	131316465	qOiL09
Zm00001d030424	1	131546951	131550038	qOiL09
Zm00001d030426	1	131875688	131877322	qOiL09
Zm00001d030429	1	132386406	132390900	qOiL09
Zm00001d030433	1	132643880	132643966	qOiL09
Zm00001d030434	1	132645163	132645235	qOiL09
Zm00001d022805	1	132949477	132950099	qOiL09
Zm00001d030437	1	133021981	133023301	qOiL09
Zm00001d030438	1	133024764	133026755	qOiL09
Zm00001d022806	1	133042800	133043185	qOiL09
Zm00001d030439	1	133047434	133047520	qOiL09
Zm00001d030440	1	133048402	133048474	qOiL09
Zm00001d030441	1	133058253	133058325	qOiL09
Zm00001d030442	1	133059976	133060046	qOiL09
Zm00001d030443	1	133061834	133062349	qOiL09
Zm00001d022807	1	133121618	133122495	qOiL09
Zm00001d030445	1	133150670	133150756	qOiL09
Zm00001d030446	1	133177172	133177684	qOiL09
Zm00001d030447	1	133238660	133238732	qOiL09
Zm00001d030448	1	133239914	133239986	qOiL09
Zm00001d030449	1	133245115	133245187	qOiL09
Zm00001d030453	1	133432270	133433048	qOiL09
Zm00001d030455	1	133692028	133692100	qOiL09
Zm00001d030456	1	133727968	133728039	qOiL09
Zm00001d030457	1	133728175	133728248	qOiL09
Zm00001d030459	1	133984549	133985322	qOiL09
Zm00001d030461	1	134045735	134045808	qOiL09
Zm00001d022808	1	134505836	134506109	qOiL09
Zm00001d030464	1	134521008	134522680	qOiL09
Zm00001d030465	1	134570168	134571021	qOiL09
Zm00001d030468	1	134962829	134965595	qOiL09
Zm00001d030470	1	135199904	135200188	qOiL09
Zm00001d030471	1	135204206	135245514	qOiL09
Zm00001d022809	1	135497060	135498656	qOiL09
Zm00001d022810	1	136153727	136153934	qOiL09
Zm00001d030479	1	136610641	136612155	qOiL09
Zm00001d030482	1	136727590	136728337	qOiL09
Zm00001d030483	1	136728793	136729275	qOiL09
Zm00001d030484	1	136732357	136737502	qOiL09
Zm00001d030485	1	136738714	136739465	qOiL09
Zm00001d030486	1	136740540	136742183	qOiL09
Zm00001d030487	1	136744692	136749119	qOiL09
Zm00001d030489	1	136751946	136757015	qOiL09
Zm00001d030494	1	137947283	137948557	qOiL09
Zm00001d030496	1	138703292	138711961	qOiL09
Zm00001d022811	1	138707931	138710123	qOiL09
Zm00001d030498	1	139331871	139332113	qOiL09
Zm00001d022812	1	139459248	139459478	qOiL09
Zm00001d022813	1	139459248	139461685	qOiL09
Zm00001d030500	1	139651718	139653346	qOiL09
Zm00001d030501	1	139697429	139699434	qOiL09
Zm00001d030502	1	139699065	139701480	qOiL09
Zm00001d022814	1	139712251	139712806	qOiL09
Zm00001d030503	1	139712313	139713912	qOiL09
Zm00001d030506	1	140052049	140055625	qOiL09
Zm00001d030507	1	140167988	140169981	qOiL09
Zm00001d030508	1	140235550	140243657	qOiL09
Zm00001d022815	1	140241182	140241842	qOiL09
Zm00001d030509	1	140364656	140376186	qOiL09
Zm00001d022816	1	140500262	140500498	qOiL09
Zm00001d030512	1	140623586	140623664	qOiL09
Zm00001d030513	1	140679257	140680084	qOiL09
Zm00001d030515	1	140799885	140800758	qOiL09
Zm00001d030516	1	140848955	140851172	qOiL09
Zm00001d030517	1	140850112	140850990	qOiL09
Zm00001d030518	1	140875083	140886542	qOiL09
Zm00001d030523	1	141151918	141161050	qOiL09
Zm00001d030526	1	141705734	141709496	qOiL09
Zm00001d030527	1	141837963	141840802	qOiL09
Zm00001d030529	1	142030972	142031706	qOiL09
Zm00001d030530	1	142031879	142032262	qOiL09
Zm00001d030531	1	142157919	142158562	qOiL09
Zm00001d030532	1	142193026	142194949	qOiL09
Zm00001d030533	1	142260864	142278394	qOiL09
Zm00001d030534	1	142275171	142276870	qOiL09
Zm00001d030535	1	142276716	142277048	qOiL09
Zm00001d030536	1	142276913	142278432	qOiL09
Zm00001d030537	1	142487080	142487673	qOiL09
Zm00001d030540	1	142546785	142548741	qOiL09
Zm00001d030542	1	142569190	142571156	qOiL09
Zm00001d030544	1	142961537	142965543	qOiL09
Zm00001d030545	1	143042638	143043802	qOiL09
Zm00001d030548	1	143163535	143165480	qOiL09
Zm00001d030549	1	143230400	143232667	qOiL09
Zm00001d030550	1	143283392	143284877	qOiL09
Zm00001d030551	1	143317201	143322716	qOiL09
Zm00001d030553	1	143419484	143422469	qOiL09
Zm00001d022817	1	143488708	143489487	qOiL09
Zm00001d030554	1	143495759	143510908	qOiL09
Zm00001d030555	1	143649093	143651483	qOiL09
Zm00001d030556	1	143750002	143752321	qOiL09
Zm00001d030557	1	143971165	143976422	qOiL09
Zm00001d030558	1	143986813	143988302	qOiL09
Zm00001d030559	1	143990727	143994327	qOiL09
Zm00001d030561	1	144149596	144156576	qOiL09
Zm00001d030562	1	144194016	144197311	qOiL09
Zm00001d030563	1	144321282	144322084	qOiL09
Zm00001d030566	1	144612612	144613223	qOiL09
Zm00001d030567	1	144615176	144617649	qOiL09
Zm00001d030572	1	144844137	144850901	qOiL09
Zm00001d030573	1	144856407	144878212	qOiL09
Zm00001d030574	1	144881056	144882629	qOiL09
Zm00001d030575	1	144967166	144967510	qOiL09
Zm00001d030577	1	145543611	145545618	qOiL09
Zm00001d030578	1	145680160	145680700	qOiL09
Zm00001d030579	1	145820512	145824791	qOiL09
Zm00001d030581	1	146069754	146080187	qOiL09
Zm00001d022818	1	146149525	146150054	qOiL09
Zm00001d030583	1	146258219	146259989	qOiL09
Zm00001d022819	1	146271251	146271487	qOiL09
Zm00001d030584	1	146389914	146397654	qOiL09
Zm00001d030587	1	146601933	146603737	qOiL09
Zm00001d030588	1	146631961	146632800	qOiL09
Zm00001d030590	1	146741769	146742539	qOiL09
Zm00001d022820	1	146929538	146930841	qOiL09
Zm00001d030591	1	146989290	146991727	qOiL09
Zm00001d030593	1	147206043	147223612	qOiL09
Zm00001d030594	1	147224035	147224106	qOiL09
Zm00001d030595	1	147275758	147279068	qOiL09
Zm00001d030597	1	147359477	147359555	qOiL09
Zm00001d030598	1	147514973	147540407	qOiL09
Zm00001d030601	1	147622995	147641527	qOiL09
Zm00001d030602	1	147719849	147720334	qOiL09
Zm00001d030603	1	147913601	147916107	qOiL09
Zm00001d030604	1	147996510	147997695	qOiL09
Zm00001d030606	1	148143722	148145126	qOiL09
Zm00001d030609	1	148162035	148190548	qOiL09
Zm00001d030610	1	148359934	148360261	qOiL09
Zm00001d030611	1	148397588	148397659	qOiL09
Zm00001d030612	1	148420982	148425811	qOiL09
Zm00001d030613	1	148632020	148635396	qOiL09
Zm00001d030614	1	148687296	148692171	qOiL09
Zm00001d030617	1	148806103	148807147	qOiL09
Zm00001d030618	1	148822878	148823223	qOiL09
Zm00001d030620	1	148968958	148978546	qOiL09
Zm00001d030621	1	149022382	149023593	qOiL09
Zm00001d030622	1	149243614	149244294	qOiL09
Zm00001d030623	1	149354547	149359154	qOiL09
Zm00001d022821	1	149432603	149447358	qOiL09
Zm00001d030624	1	149517794	149522592	qOiL09
Zm00001d030626	1	149605257	149616644	qOiL09
Zm00001d030627	1	149688164	149696743	qOiL09
Zm00001d030629	1	149757338	149757409	qOiL09
Zm00001d030631	1	149836006	149838288	qOiL09
Zm00001d030638	1	150127232	150129938	qOiL09
Zm00001d030639	1	150130069	150133395	qOiL09
Zm00001d030640	1	150287615	150295914	qOiL09
Zm00001d030641	1	150294467	150294540	qOiL09
Zm00001d030642	1	150363399	150363758	qOiL09
Zm00001d030643	1	150363933	150365508	qOiL09
Zm00001d030644	1	150483395	150485385	qOiL09
Zm00001d030645	1	150646257	150646604	qOiL09
Zm00001d030646	1	150647078	150653590	qOiL09
Zm00001d030647	1	150684776	150686900	qOiL09
Zm00001d030648	1	150689435	150692786	qOiL09
Zm00001d022822	1	150719392	150721049	qOiL09
Zm00001d022823	1	150770983	150771439	qOiL09
Zm00001d030652	1	151023944	151029791	qOiL09
Zm00001d030654	1	151042571	151044907	qOiL09
Zm00001d030656	1	151221229	151225821	qOiL09
Zm00001d030657	1	151227616	151234595	qOiL09
Zm00001d030658	1	151232605	151233818	qOiL09
Zm00001d030659	1	151464303	151472649	qOiL09
Zm00001d022824	1	151514569	151515439	qOiL09
Zm00001d030661	1	151627586	151634045	qOiL09
Zm00001d030662	1	151668078	151669645	qOiL09
Zm00001d030663	1	151766314	151768663	qOiL09
Zm00001d030665	1	151874653	151884858	qOiL09
Zm00001d030666	1	152032065	152040608	qOiL09
Zm00001d030667	1	152108172	152108531	qOiL09
Zm00001d022825	1	152114565	152114928	qOiL09
Zm00001d030669	1	152132894	152134510	qOiL09
Zm00001d030670	1	152150826	152153067	qOiL09
Zm00001d022826	1	152224394	152224866	qOiL09
Zm00001d030672	1	152352454	152355522	qOiL09
Zm00001d030674	1	152392468	152394596	qOiL09
Zm00001d030675	1	152400814	152405347	qOiL09
Zm00001d030676	1	152409706	152410402	qOiL09
Zm00001d030677	1	152629439	152642557	qOiL09
Zm00001d030678	1	152667851	152669369	qOiL09
Zm00001d030679	1	152723428	152724374	qOiL09
Zm00001d030680	1	152724478	152725407	qOiL09
Zm00001d030681	1	152749260	152753247	qOiL09
Zm00001d030682	1	152817120	152818589	qOiL09
Zm00001d030683	1	152852768	152854605	qOiL09
Zm00001d030684	1	152889881	152891571	qOiL09
Zm00001d022827	1	152893812	152894623	qOiL09
Zm00001d030685	1	152957707	152961952	qOiL09
Zm00001d030686	1	152962388	152962935	qOiL09
Zm00001d030687	1	152965275	152966705	qOiL09
Zm00001d030688	1	152992024	152995476	qOiL09
Zm00001d022828	1	153047558	153048396	qOiL09
Zm00001d030690	1	153223874	153227226	qOiL09
Zm00001d030691	1	153357400	153359291	qOiL09
Zm00001d022829	1	153431544	153432255	qOiL09
Zm00001d022830	1	153655442	153657841	qOiL09
Zm00001d030693	1	153699766	153703568	qOiL09
Zm00001d030694	1	153742904	153749377	qOiL09
Zm00001d030695	1	153850612	153851202	qOiL09
Zm00001d030696	1	154068957	154069460	qOiL09
Zm00001d030697	1	154088591	154092627	qOiL09
Zm00001d030698	1	154144314	154144817	qOiL09
Zm00001d022831	1	154152556	154153266	qOiL09
Zm00001d022832	1	154188147	154188887	qOiL09
Zm00001d030701	1	154400174	154406420	qOiL09
Zm00001d030703	1	154504025	154504920	qOiL09
Zm00001d030707	1	154854396	154857054	qOiL09
Zm00001d030710	1	154951601	154977455	qOiL09
Zm00001d030709	1	154958470	154963448	qOiL09
Zm00001d030711	1	154987038	154990220	qOiL09
Zm00001d022833	1	155056173	155056613	qOiL09
Zm00001d030712	1	155196623	155201582	qOiL09
Zm00001d030713	1	155201685	155203922	qOiL09
Zm00001d030717	1	155480309	155481276	qOiL09
Zm00001d030720	1	155599277	155601949	qOiL09
Zm00001d030724	1	155802410	155804958	qOiL09
Zm00001d030725	1	155959518	155963384	qOiL09
Zm00001d030726	1	156047635	156049640	qOiL09
Zm00001d030727	1	156208993	156211073	qOiL09
Zm00001d030730	1	156407700	156407772	qOiL09
Zm00001d030731	1	156408546	156408618	qOiL09
Zm00001d030732	1	156409808	156421643	qOiL09
Zm00001d022834	1	156671467	156675689	qOiL09
Zm00001d030733	1	156692386	156700482	qOiL09
Zm00001d030734	1	156702980	156703052	qOiL09
Zm00001d030735	1	156787629	156788017	qOiL09
Zm00001d030736	1	156846891	156848686	qOiL09
Zm00001d030737	1	156875930	156877042	qOiL09
Zm00001d030738	1	156958973	156962027	qOiL09
Zm00001d030739	1	157118914	157125507	qOiL09
Zm00001d030741	1	157310472	157315669	qOiL09
Zm00001d030742	1	157497130	157511072	qOiL09
Zm00001d030743	1	157518568	157519321	qOiL09
Zm00001d030744	1	157566433	157567911	qOiL09
Zm00001d030745	1	157825175	157826488	qOiL09
Zm00001d022835	1	157900933	157901754	qOiL09
Zm00001d030748	1	158031934	158032197	qOiL09
Zm00001d030750	1	158117469	158117690	qOiL09
Zm00001d030751	1	158118006	158120990	qOiL09
Zm00001d030752	1	158196864	158205171	qOiL09
Zm00001d030753	1	158207701	158208153	qOiL09
Zm00001d030754	1	158242145	158244917	qOiL09
Zm00001d030755	1	158275893	158278516	qOiL09
Zm00001d030756	1	158277587	158277919	qOiL09
Zm00001d030757	1	158368321	158370329	qOiL09
Zm00001d030759	1	158390476	158392548	qOiL09
Zm00001d030760	1	158436910	158446284	qOiL09
Zm00001d030761	1	158663738	158666141	qOiL09
Zm00001d022836	1	158762741	158763938	qOiL09
Zm00001d022837	1	158797529	158797752	qOiL09
Zm00001d030762	1	158943124	158944072	qOiL09
Zm00001d030764	1	158953015	158953884	qOiL09
Zm00001d030765	1	158954900	158958936	qOiL09
Zm00001d030766	1	159018373	159022893	qOiL09
Zm00001d030767	1	159023195	159024457	qOiL09
Zm00001d030768	1	159024666	159024738	qOiL09
Zm00001d030769	1	159024831	159024903	qOiL09
Zm00001d030770	1	159024989	159029990	qOiL09
Zm00001d030772	1	159066629	159067242	qOiL09
Zm00001d030773	1	159067789	159070059	qOiL09
Zm00001d030774	1	159112614	159127146	qOiL09
Zm00001d030775	1	159139619	159140641	qOiL09
Zm00001d022838	1	159272520	159273127	qOiL09
Zm00001d030777	1	159291664	159299959	qOiL09
Zm00001d030780	1	159379143	159381634	qOiL09
Zm00001d030781	1	159403240	159403947	qOiL09
Zm00001d030782	1	159423056	159433779	qOiL09
Zm00001d030784	1	159576278	159582102	qOiL09
Zm00001d030785	1	159659111	159664402	qOiL09
Zm00001d022839	1	159665900	159666910	qOiL09
Zm00001d030786	1	159716363	159727649	qOiL09
Zm00001d022840	1	159732161	159736533	qOiL09
Zm00001d030787	1	159805304	159826120	qOiL09
Zm00001d030788	1	159827161	159827233	qOiL09
Zm00001d030789	1	159828225	159828297	qOiL09
Zm00001d030790	1	159877875	159884491	qOiL09
Zm00001d030791	1	159884602	159889326	qOiL09
Zm00001d022841	1	160012993	160013214	qOiL09
Zm00001d030795	1	160029616	160033712	qOiL09
Zm00001d030796	1	160087365	160092610	qOiL09
Zm00001d030797	1	160156130	160157319	qOiL09
Zm00001d030799	1	160327502	160327574	qOiL09
Zm00001d030800	1	160328293	160328365	qOiL09
Zm00001d030801	1	160336523	160338525	qOiL09
Zm00001d030802	1	160339377	160341887	qOiL09
Zm00001d030803	1	160596383	160597405	qOiL09
Zm00001d030806	1	160783862	160786896	qOiL09
Zm00001d022842	1	160809984	160810301	qOiL09
Zm00001d030809	1	161199365	161204231	qOiL09
Zm00001d030811	1	161322736	161323433	qOiL09
Zm00001d030812	1	161356525	161357539	qOiL09
Zm00001d030813	1	161365968	161384996	qOiL09
Zm00001d030814	1	161427099	161429557	qOiL09
Zm00001d030815	1	161474185	161477711	qOiL09
Zm00001d030817	1	161681235	161682791	qOiL09
Zm00001d030818	1	161702147	161716604	qOiL09
Zm00001d030819	1	161754533	161777747	qOiL09
Zm00001d030821	1	161943350	161947143	qOiL09
Zm00001d030822	1	161969651	161977432	qOiL09
Zm00001d030824	1	162009110	162015756	qOiL09
Zm00001d030825	1	162018986	162019721	qOiL09
Zm00001d030827	1	162050269	162052045	qOiL09
Zm00001d030828	1	162055365	162056000	qOiL09
Zm00001d030829	1	162069077	162071012	qOiL09
Zm00001d030830	1	162118114	162118647	qOiL09
Zm00001d030831	1	162193981	162196080	qOiL09
Zm00001d030832	1	162231719	162233777	qOiL09
Zm00001d030833	1	162240102	162241109	qOiL09
Zm00001d030834	1	162279664	162280982	qOiL09
Zm00001d030837	1	162455095	162458202	qOiL09
Zm00001d030838	1	162461903	162463566	qOiL09
Zm00001d030841	1	162684142	162686159	qOiL09
Zm00001d030842	1	162684497	162685108	qOiL09
Zm00001d030843	1	162767578	162769472	qOiL09
Zm00001d022843	1	162861564	162862344	qOiL09
Zm00001d030845	1	162877934	162879729	qOiL09
Zm00001d022844	1	162913578	162914114	qOiL09
Zm00001d030846	1	162956258	162960613	qOiL09
Zm00001d030847	1	163148820	163149491	qOiL09
Zm00001d030848	1	163149522	163151273	qOiL09
Zm00001d030849	1	163154468	163156940	qOiL09
Zm00001d030850	1	163161092	163161700	qOiL09
Zm00001d030851	1	163238999	163241090	qOiL09
Zm00001d022845	1	163446326	163447082	qOiL09
Zm00001d030855	1	163526102	163526827	qOiL09
Zm00001d022846	1	163527235	163529668	qOiL09
Zm00001d030856	1	163637977	163639965	qOiL09
Zm00001d030858	1	163697126	163697959	qOiL09
Zm00001d030859	1	163875186	163880577	qOiL09
Zm00001d030860	1	164016950	164031018	qOiL09
Zm00001d030861	1	164018781	164019062	qOiL09
Zm00001d030862	1	164035614	164036858	qOiL09
Zm00001d030863	1	164037038	164042167	qOiL09
Zm00001d030864	1	164072998	164077720	qOiL09
Zm00001d030865	1	164103708	164104312	qOiL09
Zm00001d030866	1	164103856	164108695	qOiL09
Zm00001d030867	1	164148405	164151412	qOiL09
Zm00001d030868	1	164196407	164205410	qOiL09
Zm00001d030870	1	164365589	164368297	qOiL09
Zm00001d030871	1	164371116	164373690	qOiL09
Zm00001d030874	1	164821762	164822455	qOiL09
Zm00001d030875	1	164824064	164824672	qOiL09
Zm00001d030877	1	164902050	164912870	qOiL09
Zm00001d022847	1	164942834	164943592	qOiL09
Zm00001d022848	1	164943532	164943840	qOiL09
Zm00001d022849	1	165026596	165027239	qOiL09
Zm00001d030879	1	165078840	165083962	qOiL09
Zm00001d030881	1	165231736	165237486	qOiL09
Zm00001d030884	1	165256808	165256886	qOiL09
Zm00001d030888	1	165741227	165745488	qOiL09
Zm00001d030891	1	166009842	166012367	qOiL09
Zm00001d022850	1	166041832	166042142	qOiL09
Zm00001d030892	1	166128618	166133279	qOiL09
Zm00001d030893	1	166141957	166148221	qOiL09
Zm00001d030894	1	166194776	166197012	qOiL09
Zm00001d030895	1	166287332	166290184	qOiL09
Zm00001d030897	1	166299983	166300456	qOiL09
Zm00001d030899	1	166439874	166440643	qOiL09
Zm00001d030900	1	166624511	166627207	qOiL09
Zm00001d030901	1	166628878	166630410	qOiL09
Zm00001d030902	1	166630765	166633673	qOiL09
Zm00001d030906	1	166694466	166694789	qOiL09
Zm00001d030907	1	166741910	166744810	qOiL09
Zm00001d030908	1	166746593	166757849	qOiL09
Zm00001d030909	1	166747356	166749594	qOiL09
Zm00001d030910	1	166757465	166766864	qOiL09
Zm00001d030911	1	166811332	166812308	qOiL09
Zm00001d030914	1	166903822	166924697	qOiL09
Zm00001d030915	1	167087181	167087501	qOiL09
Zm00001d030916	1	167088410	167093959	qOiL09
Zm00001d022851	1	167269075	167269714	qOiL09
Zm00001d030918	1	167326766	167327011	qOiL09
Zm00001d030919	1	167345432	167345677	qOiL09
Zm00001d030920	1	167480539	167521571	qOiL09
Zm00001d030921	1	167488835	167489080	qOiL09
Zm00001d030923	1	167499546	167499791	qOiL09
Zm00001d022852	1	167500148	167504819	qOiL09
Zm00001d030924	1	167503657	167503902	qOiL09
Zm00001d030926	1	167514045	167514290	qOiL09
Zm00001d030927	1	167518119	167519799	qOiL09
Zm00001d030930	1	167554016	167554696	qOiL09
Zm00001d030932	1	167662991	167663236	qOiL09
Zm00001d030933	1	167677692	167677937	qOiL09
Zm00001d030934	1	167682892	167687081	qOiL09
Zm00001d022853	1	167854201	167854505	qOiL09
Zm00001d030935	1	168021607	168091886	qOiL09
Zm00001d022854	1	168143128	168143798	qOiL09
Zm00001d030936	1	168183026	168185314	qOiL09
Zm00001d030937	1	168391020	168397836	qOiL09
Zm00001d030938	1	168398650	168398928	qOiL09
Zm00001d030939	1	168399558	168404587	qOiL09
Zm00001d030940	1	168453787	168458127	qOiL09
Zm00001d030941	1	168487036	168487887	qOiL09
Zm00001d030942	1	168488339	168493704	qOiL09
Zm00001d030944	1	168495355	168497554	qOiL09
Zm00001d030945	1	168549311	168550507	qOiL09
Zm00001d030946	1	168610719	168610792	qOiL09
Zm00001d030947	1	168612673	168630489	qOiL09
Zm00001d030949	1	168630530	168630603	qOiL09
Zm00001d030950	1	168632484	168634076	qOiL09
Zm00001d030951	1	168634818	168645497	qOiL09
Zm00001d030952	1	168646071	168649959	qOiL09
Zm00001d030953	1	168697730	168709504	qOiL09
Zm00001d030954	1	168741764	168745611	qOiL09
Zm00001d022855	1	168773919	168777012	qOiL09
Zm00001d030955	1	168915204	168928386	qOiL09
Zm00001d030958	1	169037521	169044042	qOiL09
Zm00001d030959	1	169192699	169193565	qOiL09
Zm00001d030960	1	169229481	169239762	qOiL09
Zm00001d030962	1	169327810	169330606	qOiL09
Zm00001d030963	1	169507769	169509000	qOiL09
Zm00001d030964	1	169510014	169511244	qOiL09
Zm00001d030965	1	169557995	169558465	qOiL09
Zm00001d030967	1	169596826	169609280	qOiL09
Zm00001d030968	1	169609308	169615972	qOiL09
Zm00001d030969	1	169641684	169643906	qOiL09
Zm00001d030971	1	170169839	170174596	qOiL09
Zm00001d030972	1	170184543	170189193	qOiL09
Zm00001d030973	1	170237244	170238095	qOiL09
Zm00001d030974	1	170241390	170244727	qOiL09
Zm00001d032046	1	210548810	210553536	qOiL01
Zm00001d032047	1	210710799	210711759	qOiL01
Zm00001d032048	1	210738991	210741417	qOiL01
Zm00001d032049	1	210749060	210752906	qOiL01
Zm00001d032050	1	210823263	210825079	qOiL01
Zm00001d032051	1	210825161	210825686	qOiL01
Zm00001d032052	1	210826979	210827707	qOiL01
Zm00001d032053	1	210838343	210839476	qOiL01
Zm00001d032054	1	210842514	210843620	qOiL01
Zm00001d032055	1	210913869	210916020	qOiL01
Zm00001d032056	1	210966210	210973774	qOiL01
Zm00001d032057	1	211041986	211046442	qOiL01
Zm00001d032058	1	211054138	211060475	qOiL01
Zm00001d032059	1	211065773	211068432	qOiL01
Zm00001d032060	1	211112193	211116480	qOiL01
Zm00001d032061	1	211120200	211120631	qOiL01
Zm00001d032062	1	211120872	211124243	qOiL01
Zm00001d032063	1	211138964	211139964	qOiL01
Zm00001d032064	1	211140441	211148020	qOiL01
Zm00001d032066	1	211186934	211188751	qOiL01
Zm00001d032068	1	211226803	211226876	qOiL01
Zm00001d032069	1	211229817	211232389	qOiL01
Zm00001d032070	1	211247689	211248141	qOiL01
Zm00001d032071	1	211270341	211270823	qOiL01
Zm00001d022902	1	211337502	211338005	qOiL01
Zm00001d032072	1	211385712	211390492	qOiL01
Zm00001d032073	1	211494652	211497588	qOiL01
Zm00001d032074	1	211498019	211501551	qOiL01
Zm00001d032075	1	211566333	211568228	qOiL01
Zm00001d032076	1	211709321	211711127	qOiL01
Zm00001d032077	1	211750252	211750944	qOiL01
Zm00001d032078	1	211772301	211796592	qOiL01
Zm00001d032079	1	211796761	211802432	qOiL01
Zm00001d022903	1	211882625	211882969	qOiL01
Zm00001d032081	1	211943365	211946180	qOiL01
Zm00001d032083	1	212104378	212105884	qOiL01
Zm00001d022904	1	212107572	212108424	qOiL01
Zm00001d032084	1	212111364	212112423	qOiL01
Zm00001d032085	1	212120273	212124691	qOiL01
Zm00001d032086	1	212145441	212149052	qOiL01
Zm00001d032087	1	212175809	212176186	qOiL01
Zm00001d032088	1	212207299	212207712	qOiL01
Zm00001d032089	1	212234251	212236528	qOiL01
Zm00001d032090	1	212238638	212245323	qOiL01
Zm00001d032091	1	212248940	212249338	qOiL01
Zm00001d032093	1	212307422	212307691	qOiL01
Zm00001d032094	1	212314858	212315259	qOiL01
Zm00001d032095	1	212364322	212366865	qOiL01
Zm00001d032096	1	212544489	212560643	qOiL01
Zm00001d022905	1	212579680	212580016	qOiL01
Zm00001d032098	1	212613867	212614897	qOiL01
Zm00001d032099	1	212671142	212697676	qOiL01
Zm00001d032100	1	212823128	212826208	qOiL01
Zm00001d032101	1	212826023	212863575	qOiL01
Zm00001d032102	1	213017762	213018352	qOiL01
Zm00001d022906	1	213070535	213071017	qOiL01
Zm00001d032103	1	213126776	213129233	qOiL01
Zm00001d032104	1	213129148	213132671	qOiL01
Zm00001d032105	1	213134966	213136307	qOiL01
Zm00001d032106	1	213138788	213140938	qOiL01
Zm00001d032107	1	213151287	213157154	qOiL01
Zm00001d032109	1	213250008	213254980	qOiL01
Zm00001d032111	1	213313344	213321498	qOiL01
Zm00001d032112	1	213424465	213434939	qOiL01
Zm00001d032114	1	213508794	213513171	qOiL01
Zm00001d032115	1	213530295	213530831	qOiL01
Zm00001d022907	1	213571417	213571942	qOiL01
Zm00001d032116	1	213635320	213644930	qOiL01
Zm00001d032117	1	213685223	213690923	qOiL01
Zm00001d032118	1	213709256	213712753	qOiL01
Zm00001d032120	1	213778926	213779774	qOiL01
Zm00001d032121	1	213793052	213793124	qOiL01
Zm00001d032122	1	213793731	213793799	qOiL01
Zm00001d032123	1	213820013	213822888	qOiL01
Zm00001d032125	1	213876669	213877625	qOiL01
Zm00001d032126	1	213878646	213879350	qOiL01
Zm00001d032127	1	213895961	213901572	qOiL01
Zm00001d032128	1	213904619	213907090	qOiL01
Zm00001d022908	1	213928053	213928806	qOiL01
Zm00001d032130	1	213957721	213959642	qOiL01
Zm00001d032131	1	213971572	213974101	qOiL01
Zm00001d032132	1	214041360	214041602	qOiL01
Zm00001d032133	1	214045990	214046062	qOiL01
Zm00001d032134	1	214046724	214046796	qOiL01
Zm00001d032138	1	214254032	214254826	qOiL01
Zm00001d032139	1	214255636	214259163	qOiL01
Zm00001d032140	1	214313878	214313950	qOiL01
Zm00001d032141	1	214314542	214314614	qOiL01
Zm00001d032142	1	214314919	214320679	qOiL01
Zm00001d032143	1	214321165	214333419	qOiL01
Zm00001d032144	1	214378154	214380573	qOiL01
Zm00001d032145	1	214385353	214388547	qOiL01
Zm00001d022909	1	214427256	214428195	qOiL01
Zm00001d032146	1	214436611	214438401	qOiL01
Zm00001d032148	1	214491081	214496190	qOiL01
Zm00001d032150	1	214514725	214517716	qOiL01
Zm00001d032152	1	214573739	214579407	qOiL01
Zm00001d032153	1	214578151	214584860	qOiL01
Zm00001d032154	1	214587763	214587836	qOiL01
Zm00001d032155	1	214591041	214592387	qOiL01
Zm00001d032156	1	214671368	214678913	qOiL01
Zm00001d032157	1	214720669	214725043	qOiL01
Zm00001d032158	1	214729933	214731327	qOiL01
Zm00001d032159	1	214771189	214771923	qOiL01
Zm00001d032160	1	214976377	214992924	qOiL01
Zm00001d032161	1	215098981	215100216	qOiL01
Zm00001d032162	1	215112584	215113607	qOiL01
Zm00001d032163	1	215117483	215125708	qOiL01
Zm00001d032164	1	215220355	215221569	qOiL01
Zm00001d032165	1	215245297	215249999	qOiL01
Zm00001d032166	1	215348087	215367330	qOiL01
Zm00001d032167	1	215376236	215379191	qOiL01
Zm00001d032168	1	215396120	215403793	qOiL01
Zm00001d032170	1	215420258	215425774	qOiL01
Zm00001d032172	1	215551746	215556493	qOiL01
Zm00001d032173	1	215568141	215570977	qOiL01
Zm00001d022910	1	215588677	215589412	qOiL01
Zm00001d022911	1	215589208	215589412	qOiL01
Zm00001d032175	1	215598100	215599221	qOiL01
Zm00001d032176	1	215603021	215603781	qOiL01
Zm00001d032177	1	215697430	215697789	qOiL01
Zm00001d022912	1	215804913	215805305	qOiL01
Zm00001d022913	1	215810257	215810936	qOiL01
Zm00001d022914	1	215810257	215811864	qOiL01
Zm00001d032178	1	215896905	215898543	qOiL01
Zm00001d032179	1	215957280	215958780	qOiL01
Zm00001d032180	1	216006333	216008309	qOiL01
Zm00001d032181	1	216009436	216011564	qOiL01
Zm00001d032182	1	216012058	216013411	qOiL01
Zm00001d032183	1	216037845	216042486	qOiL01
Zm00001d032184	1	216043555	216047590	qOiL01
Zm00001d032185	1	216162798	216165577	qOiL01
Zm00001d032186	1	216168360	216169854	qOiL01
Zm00001d032187	1	216170771	216171955	qOiL01
Zm00001d032188	1	216280294	216286285	qOiL01
Zm00001d032189	1	216309382	216310438	qOiL01
Zm00001d032190	1	216310588	216316345	qOiL01
Zm00001d032191	1	216356660	216357875	qOiL01
Zm00001d032192	1	216390881	216396455	qOiL01
Zm00001d032194	1	216643340	216646707	qOiL01
Zm00001d032195	1	216728639	216728712	qOiL01
Zm00001d032196	1	216729744	216729816	qOiL01
Zm00001d032197	1	216771029	216772472	qOiL01
Zm00001d032198	1	216773235	216782201	qOiL01
Zm00001d032199	1	216855137	216856299	qOiL01
Zm00001d032200	1	216906544	216907368	qOiL01
Zm00001d032201	1	217006031	217008493	qOiL01
Zm00001d032202	1	217009383	217009973	qOiL01
Zm00001d032203	1	217009478	217014203	qOiL01
Zm00001d032204	1	217014652	217015746	qOiL01
Zm00001d032206	1	217042533	217044651	qOiL01
Zm00001d032208	1	217172556	217174224	qOiL01
Zm00001d032209	1	217181039	217182735	qOiL01
Zm00001d032210	1	217245050	217250259	qOiL01
Zm00001d032212	1	217252895	217258238	qOiL01
Zm00001d032213	1	217293260	217296215	qOiL01
Zm00001d032214	1	217341050	217343352	qOiL01
Zm00001d032215	1	217379952	217386795	qOiL01
Zm00001d022915	1	217449211	217450935	qOiL01
Zm00001d032217	1	217455034	217455756	qOiL01
Zm00001d032218	1	217578240	217578964	qOiL01
Zm00001d032219	1	217619878	217620934	qOiL01
Zm00001d032220	1	217631090	217658099	qOiL01
Zm00001d022916	1	217634293	217634527	qOiL01
Zm00001d032221	1	217698465	217704350	qOiL01
Zm00001d032222	1	217812762	217822354	qOiL01
Zm00001d032223	1	217837369	217838681	qOiL01
Zm00001d032224	1	217877924	217882338	qOiL01
Zm00001d032225	1	217881333	217884547	qOiL01
Zm00001d032226	1	217935240	217940439	qOiL01
Zm00001d032227	1	217946906	217947872	qOiL01
Zm00001d032229	1	218000408	218005083	qOiL01
Zm00001d032230	1	218044713	218047096	qOiL01
Zm00001d032231	1	218057653	218061017	qOiL01
Zm00001d032232	1	218081962	218088153	qOiL01
Zm00001d032233	1	218157346	218158260	qOiL01
Zm00001d032234	1	218162563	218162829	qOiL01
Zm00001d032235	1	218184713	218185030	qOiL01
Zm00001d032237	1	218226968	218227234	qOiL01
Zm00001d032238	1	218358529	218366044	qOiL01
Zm00001d032239	1	218500155	218501623	qOiL01
Zm00001d032240	1	218510675	218511967	qOiL01
Zm00001d032242	1	218581174	218582804	qOiL01
Zm00001d032244	1	218617548	218619858	qOiL01
Zm00001d032245	1	218620388	218626605	qOiL01
Zm00001d032249	1	218790654	218795894	qOiL01
Zm00001d032250	1	218946249	218949077	qOiL01
Zm00001d032251	1	218951030	218951103	qOiL01
Zm00001d032253	1	219089997	219092203	qOiL01
Zm00001d032255	1	219096372	219097134	qOiL01
Zm00001d032256	1	219157413	219174593	qOiL01
Zm00001d032257	1	219226773	219232499	qOiL01
Zm00001d032260	1	219248901	219250308	qOiL01
Zm00001d032261	1	219333374	219346185	qOiL01
Zm00001d032262	1	219482430	219484802	qOiL01
Zm00001d032263	1	219629525	219630314	qOiL01
Zm00001d032264	1	219659820	219661541	qOiL01
Zm00001d032265	1	219763429	219764430	qOiL01
Zm00001d032266	1	219764889	219772132	qOiL01
Zm00001d022917	1	219817576	219818053	qOiL01
Zm00001d032267	1	219821587	219829798	qOiL01
Zm00001d032268	1	219850205	219860643	qOiL01
Zm00001d032269	1	219853205	219856024	qOiL01
Zm00001d032270	1	219863855	219870282	qOiL01
Zm00001d032271	1	219873959	219876805	qOiL01
Zm00001d032272	1	219876842	219879383	qOiL01
Zm00001d032274	1	219947690	219952769	qOiL01
Zm00001d032275	1	219957894	219959123	qOiL01
Zm00001d032279	1	220036840	220043811	qOiL01
Zm00001d032280	1	220119646	220124983	qOiL01
Zm00001d032282	1	220213723	220251567	qOiL01
Zm00001d032283	1	220368811	220372532	qOiL01
Zm00001d032284	1	220400255	220402862	qOiL01
Zm00001d032285	1	220441211	220441984	qOiL01
Zm00001d032286	1	220463004	220464263	qOiL01
Zm00001d032287	1	220469097	220469879	qOiL01
Zm00001d032288	1	220495049	220495121	qOiL01
Zm00001d032289	1	220495729	220495802	qOiL01
Zm00001d032290	1	220497777	220497847	qOiL01
Zm00001d032291	1	220505307	220515552	qOiL01
Zm00001d032292	1	220640969	220642533	qOiL01
Zm00001d022918	1	220640971	220642533	qOiL01
Zm00001d022919	1	220641408	220642533	qOiL01
Zm00001d032293	1	220711403	220723144	qOiL01
Zm00001d032295	1	220776886	220777674	qOiL01
Zm00001d032297	1	220858595	220858939	qOiL01,qOiL10
Zm00001d032298	1	220971335	220973749	qOiL01,qOiL10
Zm00001d032299	1	221079602	221082180	qOiL01,qOiL10
Zm00001d032300	1	221083224	221085513	qOiL01,qOiL10
Zm00001d032301	1	221117789	221131935	qOiL01,qOiL10
Zm00001d032303	1	221288907	221296871	qOiL01,qOiL10
Zm00001d032304	1	221392194	221397307	qOiL01,qOiL10
Zm00001d032306	1	221455582	221459775	qOiL01,qOiL10
Zm00001d032307	1	221499275	221499553	qOiL01,qOiL10
Zm00001d032308	1	221568089	221571245	qOiL01,qOiL10
Zm00001d032310	1	221630345	221634888	qOiL01,qOiL10
Zm00001d022920	1	221697962	221698697	qOiL01,qOiL10
Zm00001d032311	1	221831552	221837239	qOiL01,qOiL10
Zm00001d032312	1	221837917	221839950	qOiL01,qOiL10
Zm00001d032313	1	221891328	221894175	qOiL01,qOiL10
Zm00001d032315	1	221922455	221923262	qOiL01,qOiL10
Zm00001d032316	1	221942141	221946939	qOiL01,qOiL10
Zm00001d032317	1	221997427	222009371	qOiL01,qOiL10
Zm00001d032318	1	222026472	222026744	qOiL01,qOiL10
Zm00001d032319	1	222101307	222107362	qOiL01,qOiL10
Zm00001d032320	1	222150607	222150759	qOiL01,qOiL10
Zm00001d032321	1	222201412	222202360	qOiL01,qOiL10
Zm00001d032322	1	222263901	222267470	qOiL01,qOiL10
Zm00001d032324	1	222454489	222455606	qOiL01,qOiL10
Zm00001d032325	1	222560485	222562767	qOiL01,qOiL10
Zm00001d032326	1	222592657	222598451	qOiL01,qOiL10
Zm00001d032327	1	222598414	222601277	qOiL01,qOiL10
Zm00001d032328	1	222602363	222608275	qOiL01,qOiL10
Zm00001d032329	1	222620781	222621200	qOiL01,qOiL10
Zm00001d032330	1	222628337	222630876	qOiL01,qOiL10
Zm00001d032331	1	222704091	222708190	qOiL01,qOiL10
Zm00001d032332	1	222796870	222798578	qOiL01,qOiL10
Zm00001d032333	1	222798470	222804025	qOiL01,qOiL10
Zm00001d032334	1	222824114	222841357	qOiL01,qOiL10
Zm00001d022921	1	222881092	222881882	qOiL01,qOiL10
Zm00001d032335	1	222953664	222955145	qOiL01,qOiL10
Zm00001d032336	1	222976163	223002067	qOiL01,qOiL10
Zm00001d032337	1	223035489	223037623	qOiL01,qOiL10
Zm00001d032338	1	223125105	223134194	qOiL01,qOiL10
Zm00001d032339	1	223133048	223133824	qOiL01,qOiL10
Zm00001d032342	1	223207069	223208214	qOiL01,qOiL10
Zm00001d032343	1	223237080	223240559	qOiL01,qOiL10
Zm00001d032344	1	223288106	223291611	qOiL01,qOiL10
Zm00001d032345	1	223305606	223306777	qOiL01,qOiL10
Zm00001d032346	1	223326874	223334279	qOiL01,qOiL10
Zm00001d032347	1	223350470	223352163	qOiL01,qOiL10
Zm00001d022922	1	223352559	223353409	qOiL01,qOiL10
Zm00001d032348	1	223363214	223365428	qOiL01,qOiL10
Zm00001d032350	1	223440445	223444783	qOiL01,qOiL10
Zm00001d022923	1	223444349	223444553	qOiL01,qOiL10
Zm00001d032353	1	223545282	223577431	qOiL01,qOiL10
Zm00001d032354	1	223565014	223565085	qOiL01,qOiL10
Zm00001d032356	1	223602477	223611036	qOiL01,qOiL10
Zm00001d032357	1	223732522	223733692	qOiL01,qOiL10
Zm00001d032358	1	223748469	223751668	qOiL01,qOiL10
Zm00001d032359	1	223828341	223831895	qOiL01,qOiL10
Zm00001d032360	1	223966066	223966612	qOiL01,qOiL10
Zm00001d032361	1	223971687	223976147	qOiL01,qOiL10
Zm00001d032362	1	224023555	224026654	qOiL01,qOiL10
Zm00001d032363	1	224032659	224035932	qOiL01,qOiL10
Zm00001d032365	1	224053511	224054433	qOiL01,qOiL10
Zm00001d032366	1	224070486	224071572	qOiL01,qOiL10
Zm00001d032367	1	224075150	224075662	qOiL01,qOiL10
Zm00001d032368	1	224114594	224117804	qOiL01,qOiL10
Zm00001d032370	1	224157746	224162834	qOiL01,qOiL10
Zm00001d032371	1	224163203	224168489	qOiL01,qOiL10
Zm00001d032372	1	224206626	224207189	qOiL01,qOiL10
Zm00001d022924	1	224240616	224242659	qOiL01,qOiL10
Zm00001d032373	1	224244775	224257054	qOiL01,qOiL10
Zm00001d032375	1	224460932	224465862	qOiL01,qOiL10
Zm00001d032376	1	224515447	224521743	qOiL01,qOiL10
Zm00001d032377	1	224559413	224563087	qOiL01,qOiL10
Zm00001d032378	1	224572120	224573679	qOiL01,qOiL10
Zm00001d032379	1	224580609	224585370	qOiL01,qOiL10
Zm00001d032380	1	224652544	224684417	qOiL01,qOiL10
Zm00001d032381	1	224698683	224699467	qOiL01,qOiL10
Zm00001d032382	1	224721628	224721738	qOiL01,qOiL10
Zm00001d032383	1	224766461	224770369	qOiL01,qOiL10
Zm00001d032384	1	224850672	224860595	qOiL01,qOiL10
Zm00001d032385	1	224920493	224925108	qOiL01,qOiL10
Zm00001d032386	1	225026376	225031085	qOiL01,qOiL10
Zm00001d032387	1	225072691	225076056	qOiL01,qOiL10
Zm00001d032388	1	225118458	225119390	qOiL01,qOiL10
Zm00001d032391	1	225164918	225169170	qOiL01,qOiL10
Zm00001d032392	1	225180369	225180803	qOiL01,qOiL10
Zm00001d032393	1	225186733	225188963	qOiL01,qOiL10
Zm00001d032394	1	225191026	225191460	qOiL01,qOiL10
Zm00001d032396	1	225297372	225300041	qOiL01,qOiL10
Zm00001d032397	1	225301091	225304126	qOiL01,qOiL10
Zm00001d032398	1	225366813	225370301	qOiL01,qOiL10
Zm00001d032399	1	225504227	225506497	qOiL01,qOiL10
Zm00001d032400	1	225510436	225511458	qOiL01,qOiL10
Zm00001d032401	1	225525275	225526045	qOiL01,qOiL10
Zm00001d032402	1	225530575	225534427	qOiL01,qOiL10
Zm00001d032403	1	225535648	225536884	qOiL01,qOiL10
Zm00001d032404	1	225539486	225550468	qOiL01,qOiL10
Zm00001d032405	1	225600676	225602868	qOiL01,qOiL10
Zm00001d032406	1	225680256	225681338	qOiL01,qOiL10
Zm00001d032407	1	225684392	225707190	qOiL01,qOiL10
Zm00001d032408	1	225781323	225785475	qOiL01,qOiL10
Zm00001d032409	1	225830031	225834001	qOiL01,qOiL10
Zm00001d032410	1	225864539	225865213	qOiL01,qOiL10
Zm00001d032411	1	225867364	225870156	qOiL01,qOiL10
Zm00001d032415	1	225900732	225905908	qOiL01,qOiL10
Zm00001d032417	1	225909434	225913663	qOiL01,qOiL10
Zm00001d032418	1	225913804	225917960	qOiL01,qOiL10
Zm00001d032419	1	225927106	225927714	qOiL01,qOiL10
Zm00001d032420	1	225930295	225933936	qOiL01,qOiL10
Zm00001d032422	1	225974745	225976171	qOiL01,qOiL10
Zm00001d032423	1	225974748	225976009	qOiL01,qOiL10
Zm00001d032424	1	225982558	225987682	qOiL01,qOiL10
Zm00001d032425	1	225990373	225999638	qOiL01,qOiL10
Zm00001d032426	1	226002846	226004651	qOiL01,qOiL10
Zm00001d032427	1	226006096	226012494	qOiL01,qOiL10
Zm00001d032428	1	226099640	226103990	qOiL01,qOiL10
Zm00001d032429	1	226128259	226128930	qOiL01,qOiL10
Zm00001d032430	1	226164158	226177345	qOiL01,qOiL10
Zm00001d032431	1	226176150	226176223	qOiL01,qOiL10
Zm00001d032432	1	226214946	226222971	qOiL01,qOiL10
Zm00001d032433	1	226319440	226320621	qOiL01,qOiL10
Zm00001d032434	1	226324846	226325424	qOiL01,qOiL10
Zm00001d032435	1	226326624	226330260	qOiL01,qOiL10
Zm00001d032436	1	226330511	226330583	qOiL01,qOiL10
Zm00001d032437	1	226331450	226331522	qOiL01,qOiL10
Zm00001d032438	1	226373738	226375252	qOiL01,qOiL10
Zm00001d032439	1	226422703	226426777	qOiL01,qOiL10
Zm00001d032440	1	226427121	226438033	qOiL01,qOiL10
Zm00001d032441	1	226562003	226568345	qOiL01,qOiL10
Zm00001d032442	1	226568614	226576768	qOiL01,qOiL10
Zm00001d032443	1	226591503	226592057	qOiL01,qOiL10
Zm00001d032444	1	226777249	226779706	qOiL01,qOiL10
Zm00001d032445	1	226783175	226785260	qOiL01,qOiL10
Zm00001d032446	1	226846692	226848483	qOiL01,qOiL10
Zm00001d032447	1	226863217	226863967	qOiL01,qOiL10
Zm00001d032448	1	226865714	226866584	qOiL01,qOiL10
Zm00001d032449	1	226866874	226875314	qOiL01,qOiL10
Zm00001d032450	1	226918442	226920821	qOiL01,qOiL10
Zm00001d032451	1	226932517	226935533	qOiL01,qOiL10
Zm00001d032452	1	226940247	226941278	qOiL01,qOiL10
Zm00001d032453	1	227155946	227159833	qOiL01,qOiL10
Zm00001d032454	1	227220061	227226179	qOiL01,qOiL10
Zm00001d022925	1	227274460	227274929	qOiL01,qOiL10
Zm00001d032455	1	227281639	227288608	qOiL01,qOiL10
Zm00001d032457	1	227366143	227367991	qOiL01,qOiL10
Zm00001d032458	1	227387412	227388956	qOiL01,qOiL10
Zm00001d022926	1	227425270	227425993	qOiL01,qOiL10
Zm00001d032459	1	227428558	227430153	qOiL01,qOiL10
Zm00001d032460	1	227432054	227433412	qOiL01,qOiL10
Zm00001d022927	1	227449072	227449844	qOiL01,qOiL10
Zm00001d032461	1	227449316	227453079	qOiL01,qOiL10
Zm00001d022928	1	227506924	227507205	qOiL01,qOiL10
Zm00001d032464	1	227539791	227554107	qOiL01,qOiL10
Zm00001d032465	1	227580069	227583574	qOiL01,qOiL10
Zm00001d032466	1	227588945	227589503	qOiL01,qOiL10
Zm00001d032467	1	227648295	227649464	qOiL01,qOiL10
Zm00001d032468	1	227650951	227651577	qOiL01,qOiL10
Zm00001d032469	1	227680106	227684609	qOiL01,qOiL10
Zm00001d032470	1	227690751	227697800	qOiL01,qOiL10
Zm00001d032471	1	227702377	227715447	qOiL01,qOiL10
Zm00001d032472	1	227853798	227862240	qOiL01,qOiL10
Zm00001d032473	1	227870996	227876186	qOiL01,qOiL10
Zm00001d032474	1	227961252	227961566	qOiL01,qOiL10
Zm00001d032475	1	227990837	227991226	qOiL01,qOiL10
Zm00001d032476	1	227994103	227996895	qOiL01,qOiL10
Zm00001d032478	1	228035780	228036940	qOiL01,qOiL10
Zm00001d032479	1	228038295	228039122	qOiL01,qOiL10
Zm00001d032480	1	228063148	228066312	qOiL01,qOiL10
Zm00001d032481	1	228120902	228121240	qOiL01,qOiL10
Zm00001d032483	1	228131161	228131535	qOiL01,qOiL10
Zm00001d032484	1	228131592	228139893	qOiL01,qOiL10
Zm00001d032485	1	228141222	228143706	qOiL01,qOiL10
Zm00001d032486	1	228155390	228156726	qOiL01,qOiL10
Zm00001d032490	1	228306841	228310595	qOiL01,qOiL10
Zm00001d032491	1	228321062	228322210	qOiL01,qOiL10
Zm00001d032492	1	228332213	228334052	qOiL01,qOiL10
Zm00001d032494	1	228402042	228402482	qOiL01,qOiL10
Zm00001d032495	1	228404754	228405413	qOiL01,qOiL10
Zm00001d032496	1	228405827	228409222	qOiL01,qOiL10
Zm00001d032497	1	228417306	228418654	qOiL01,qOiL10
Zm00001d032498	1	228418762	228431630	qOiL01,qOiL10
Zm00001d032499	1	228432456	228434442	qOiL01,qOiL10
Zm00001d032500	1	228443001	228447048	qOiL01,qOiL10
Zm00001d032501	1	228550973	228553155	qOiL01,qOiL10
Zm00001d032502	1	228680490	228685551	qOiL01,qOiL10
Zm00001d032503	1	228688981	228690393	qOiL01,qOiL10
Zm00001d032504	1	228756797	228759565	qOiL01,qOiL10
Zm00001d032505	1	228773535	228782034	qOiL01,qOiL10
Zm00001d032506	1	228786092	228786433	qOiL01,qOiL10
Zm00001d032507	1	228905845	228912344	qOiL01,qOiL10
Zm00001d032508	1	228913187	228919878	qOiL01,qOiL10
Zm00001d032509	1	228991769	228993337	qOiL01,qOiL10
Zm00001d032510	1	229000799	229004582	qOiL01,qOiL10
Zm00001d032511	1	229015498	229019291	qOiL01,qOiL10
Zm00001d032515	1	229135671	229137282	qOiL01,qOiL10
Zm00001d032516	1	229137340	229142063	qOiL01,qOiL10
Zm00001d032517	1	229147482	229149102	qOiL01,qOiL10
Zm00001d032518	1	229150242	229151756	qOiL01,qOiL10
Zm00001d032519	1	229233530	229236014	qOiL01,qOiL10
Zm00001d032520	1	229238335	229244014	qOiL01,qOiL10
Zm00001d032521	1	229313010	229325760	qOiL01,qOiL10
Zm00001d032522	1	229342489	229342749	qOiL01,qOiL10
Zm00001d032523	1	229370681	229374504	qOiL01,qOiL10
Zm00001d032526	1	229501635	229511252	qOiL01,qOiL10
Zm00001d032527	1	229515984	229517919	qOiL01,qOiL10
Zm00001d032528	1	229575751	229601780	qOiL01,qOiL10
Zm00001d032529	1	229632719	229640091	qOiL01,qOiL10
Zm00001d032530	1	229718687	229725690	qOiL01,qOiL10
Zm00001d032531	1	229758635	229765316	qOiL01,qOiL10
Zm00001d032532	1	229809577	229812869	qOiL01,qOiL10
Zm00001d032533	1	229829797	229830137	qOiL01,qOiL10
Zm00001d022929	1	229830451	229831175	qOiL01,qOiL10
Zm00001d032534	1	229831273	229832169	qOiL01,qOiL10
Zm00001d022930	1	229847655	229849510	qOiL01,qOiL10
Zm00001d032535	1	229847655	229849510	qOiL01,qOiL10
Zm00001d032536	1	229864724	229868112	qOiL01,qOiL10
Zm00001d032537	1	229885861	229900303	qOiL01,qOiL10
Zm00001d032538	1	229900429	229901097	qOiL01,qOiL10
Zm00001d032539	1	229906825	229912962	qOiL01,qOiL10
Zm00001d032540	1	229985595	229999137	qOiL01,qOiL10
Zm00001d032541	1	229988612	229991355	qOiL01,qOiL10
Zm00001d032542	1	229992052	229992483	qOiL01,qOiL10
Zm00001d032543	1	230037686	230040058	qOiL01,qOiL10
Zm00001d032544	1	230056845	230060545	qOiL01,qOiL10
Zm00001d032545	1	230120439	230130739	qOiL01,qOiL10
Zm00001d032546	1	230134398	230139442	qOiL01,qOiL10
Zm00001d032547	1	230141385	230144429	qOiL01,qOiL10
Zm00001d032548	1	230202990	230203968	qOiL01,qOiL10
Zm00001d032549	1	230206732	230206804	qOiL01,qOiL10
Zm00001d032550	1	230207629	230211505	qOiL01,qOiL10
Zm00001d032551	1	230234648	230234720	qOiL01,qOiL10
Zm00001d032552	1	230238930	230243910	qOiL01,qOiL10
Zm00001d032553	1	230368677	230369198	qOiL01,qOiL10
Zm00001d032554	1	230369805	230381443	qOiL01,qOiL10
Zm00001d032555	1	230382672	230388742	qOiL01,qOiL10
Zm00001d022931	1	230388365	230388872	qOiL01,qOiL10
Zm00001d032556	1	230440139	230441090	qOiL01,qOiL10
Zm00001d032557	1	230443208	230447035	qOiL01,qOiL10
Zm00001d032558	1	230456520	230456810	qOiL01,qOiL10
Zm00001d032559	1	230528661	230528733	qOiL01,qOiL10
Zm00001d032560	1	230529377	230531598	qOiL01,qOiL10
Zm00001d032561	1	230530692	230531598	qOiL01,qOiL10
Zm00001d022932	1	230536285	230537257	qOiL01,qOiL10
Zm00001d022933	1	230537327	230537769	qOiL01,qOiL10
Zm00001d022934	1	230537327	230539727	qOiL01,qOiL10
Zm00001d032562	1	230560853	230563661	qOiL01,qOiL10
Zm00001d032563	1	230613798	230614382	qOiL01,qOiL10
Zm00001d032564	1	230626458	230626757	qOiL01,qOiL10
Zm00001d032565	1	230664256	230666245	qOiL01,qOiL10
Zm00001d032566	1	230666267	230672973	qOiL01,qOiL10
Zm00001d032567	1	230714286	230732552	qOiL01,qOiL10
Zm00001d032568	1	230778341	230778667	qOiL01,qOiL10
Zm00001d032569	1	230852598	230853237	qOiL01,qOiL10
Zm00001d032570	1	230853577	230855383	qOiL01,qOiL10
Zm00001d032571	1	230863189	230864361	qOiL01,qOiL10
Zm00001d032572	1	230960883	230963337	qOiL01,qOiL10
Zm00001d032573	1	230979145	230982119	qOiL01,qOiL10
Zm00001d032575	1	231049610	231065263	qOiL01,qOiL10
Zm00001d032576	1	231120510	231123615	qOiL01,qOiL10
Zm00001d022935	1	231125697	231126198	qOiL01,qOiL10
Zm00001d032577	1	231130480	231131610	qOiL01,qOiL10
Zm00001d032578	1	231149171	231150619	qOiL01,qOiL10
Zm00001d032579	1	231178877	231179514	qOiL01,qOiL10
Zm00001d032580	1	231179961	231180573	qOiL01,qOiL10
Zm00001d032581	1	231181605	231196137	qOiL01,qOiL10
Zm00001d032582	1	231197140	231210494	qOiL01,qOiL10
Zm00001d032583	1	231199003	231199076	qOiL01,qOiL10
Zm00001d032584	1	231200272	231203229	qOiL01,qOiL10
Zm00001d032587	1	231348416	231372317	qOiL01,qOiL10
Zm00001d032588	1	231396624	231401913	qOiL01,qOiL10
Zm00001d032589	1	231420001	231423056	qOiL01,qOiL10
Zm00001d032590	1	231427968	231433366	qOiL01,qOiL10
Zm00001d032591	1	231449534	231455154	qOiL01,qOiL10
Zm00001d032592	1	231532863	231532935	qOiL01,qOiL10
Zm00001d032595	1	231539994	231540066	qOiL01,qOiL10
Zm00001d032597	1	231553045	231559488	qOiL01,qOiL10
Zm00001d022936	1	231609214	231610002	qOiL01,qOiL10
Zm00001d032598	1	231626097	231633543	qOiL01,qOiL10
Zm00001d032599	1	231636111	231636374	qOiL01,qOiL10
Zm00001d032600	1	231640138	231644331	qOiL01,qOiL10
Zm00001d032601	1	231674392	231677680	qOiL01,qOiL10
Zm00001d032602	1	231778179	231778517	qOiL01,qOiL10
Zm00001d032603	1	231780823	231784924	qOiL01,qOiL10
Zm00001d032604	1	231816478	231819909	qOiL01,qOiL10
Zm00001d032605	1	231856279	231868220	qOiL01,qOiL10
Zm00001d032606	1	231874065	231884831	qOiL01,qOiL10
Zm00001d032608	1	231931416	231934263	qOiL01,qOiL10
Zm00001d032609	1	232008769	232013983	qOiL01,qOiL10
Zm00001d032610	1	232015864	232017318	qOiL01,qOiL10
Zm00001d032611	1	232019015	232020760	qOiL01,qOiL10
Zm00001d032612	1	232021966	232022963	qOiL01,qOiL10
Zm00001d032613	1	232027828	232030613	qOiL01,qOiL10
Zm00001d032614	1	232163729	232167439	qOiL01,qOiL10
Zm00001d032615	1	232168913	232177906	qOiL01,qOiL10
Zm00001d032616	1	232178532	232179278	qOiL01,qOiL10
Zm00001d032617	1	232182349	232184252	qOiL01,qOiL10
Zm00001d032618	1	232257002	232258146	qOiL01,qOiL10
Zm00001d032620	1	232280618	232281442	qOiL01,qOiL10
Zm00001d032621	1	232348835	232353120	qOiL01,qOiL10
Zm00001d032622	1	232356750	232356822	qOiL01,qOiL10
Zm00001d032623	1	232357692	232357764	qOiL01,qOiL10
Zm00001d032624	1	232380517	232381098	qOiL01,qOiL10
Zm00001d032625	1	232389210	232390501	qOiL01,qOiL10
Zm00001d032626	1	232393313	232393846	qOiL01,qOiL10
Zm00001d032628	1	232405842	232406276	qOiL01,qOiL10
Zm00001d022937	1	232484987	232486842	qOiL01,qOiL10
Zm00001d032629	1	232489216	232489650	qOiL01,qOiL10
Zm00001d032630	1	232495024	232495711	qOiL01,qOiL10
Zm00001d032631	1	232501071	232501577	qOiL01,qOiL10
Zm00001d032632	1	232559757	232566736	qOiL01,qOiL10
Zm00001d032633	1	232602046	232615275	qOiL01,qOiL10
Zm00001d032634	1	232619609	232620974	qOiL01,qOiL10
Zm00001d032636	1	232680120	232681572	qOiL01,qOiL10
Zm00001d032637	1	232683293	232699590	qOiL01,qOiL10
Zm00001d032638	1	232732582	232732654	qOiL01,qOiL10
Zm00001d032639	1	232811586	232812071	qOiL01,qOiL10
Zm00001d022938	1	232875259	232877367	qOiL01,qOiL10
Zm00001d032643	1	232878559	232879521	qOiL01,qOiL10
Zm00001d032644	1	232981371	233003696	qOiL01,qOiL10
Zm00001d032645	1	233049382	233049455	qOiL01,qOiL10
Zm00001d032646	1	233067573	233068723	qOiL01,qOiL10
Zm00001d032648	1	233094889	233094960	qOiL01,qOiL10
Zm00001d032649	1	233095407	233098978	qOiL01,qOiL10
Zm00001d032650	1	233099688	233100494	qOiL01,qOiL10
Zm00001d032651	1	233132459	233135497	qOiL01,qOiL10
Zm00001d032652	1	233135301	233138366	qOiL01,qOiL10
Zm00001d032653	1	233142186	233143332	qOiL01,qOiL10
Zm00001d032654	1	233231716	233237464	qOiL01,qOiL10
Zm00001d032655	1	233262795	233282063	qOiL01,qOiL10
Zm00001d032656	1	233337054	233340892	qOiL01,qOiL10
Zm00001d032657	1	233352147	233355861	qOiL01,qOiL10
Zm00001d032658	1	233384819	233388905	qOiL01,qOiL10
Zm00001d032659	1	233390766	233406919	qOiL01,qOiL10
Zm00001d032661	1	233439130	233440804	qOiL01,qOiL10
Zm00001d032662	1	233440839	233442623	qOiL01,qOiL10
Zm00001d032663	1	233451746	233452288	qOiL01,qOiL10
Zm00001d032664	1	233548082	233551762	qOiL01,qOiL10
Zm00001d032666	1	233655890	233658883	qOiL01,qOiL10
Zm00001d032667	1	233705669	233715985	qOiL01,qOiL10
Zm00001d032668	1	233716808	233720568	qOiL01,qOiL10
Zm00001d032669	1	233723476	233728165	qOiL01,qOiL10
Zm00001d032670	1	233736078	233743014	qOiL01,qOiL10
Zm00001d032671	1	233744077	233747008	qOiL01,qOiL10
Zm00001d032672	1	233748435	233748935	qOiL01,qOiL10
Zm00001d032673	1	233753644	233758348	qOiL01,qOiL10
Zm00001d032674	1	233755001	233756957	qOiL01,qOiL10
Zm00001d032675	1	233766063	233766713	qOiL01,qOiL10
Zm00001d032676	1	233777365	233788177	qOiL01,qOiL10
Zm00001d032677	1	233884463	233886732	qOiL01,qOiL10
Zm00001d032678	1	233888694	233889880	qOiL01,qOiL10
Zm00001d032679	1	233901027	233906903	qOiL01,qOiL10
Zm00001d022939	1	233912584	233912798	qOiL01,qOiL10
Zm00001d032681	1	234066734	234078059	qOiL01,qOiL10
Zm00001d032683	1	234266863	234271357	qOiL01,qOiL10
Zm00001d032685	1	234348177	234361746	qOiL01,qOiL10
Zm00001d032686	1	234430393	234435468	qOiL01,qOiL10
Zm00001d032687	1	234436548	234441205	qOiL01,qOiL10
Zm00001d032688	1	234474198	234477222	qOiL01,qOiL10
Zm00001d032689	1	234494440	234513486	qOiL01,qOiL10
Zm00001d032691	1	234670989	234674363	qOiL01,qOiL10
Zm00001d032692	1	234744151	234747377	qOiL01,qOiL10
Zm00001d032693	1	234748713	234750035	qOiL01,qOiL10
Zm00001d032694	1	234842943	234845229	qOiL01,qOiL10
Zm00001d032695	1	234902658	234908089	qOiL01,qOiL10
Zm00001d032696	1	234983258	234983899	qOiL01,qOiL10
Zm00001d032699	1	235073263	235106928	qOiL01,qOiL10
Zm00001d032703	1	235316064	235322119	qOiL01,qOiL10
Zm00001d032704	1	235324863	235346931	qOiL01,qOiL10
Zm00001d032707	1	235472063	235474760	qOiL01,qOiL10
Zm00001d032708	1	235648794	235660837	qOiL01,qOiL10
Zm00001d032709	1	235661390	235662329	qOiL01,qOiL10
Zm00001d032710	1	235773095	235777411	qOiL01,qOiL10
Zm00001d032711	1	235801413	235801485	qOiL01,qOiL10
Zm00001d032712	1	235801997	235802069	qOiL01,qOiL10
Zm00001d032713	1	235875641	235875719	qOiL01,qOiL10
Zm00001d032714	1	235876546	235876988	qOiL01,qOiL10
Zm00001d032715	1	235877554	235882703	qOiL01,qOiL10
Zm00001d032716	1	235902282	235905385	qOiL01,qOiL10
Zm00001d032718	1	235937795	235940425	qOiL01,qOiL10
Zm00001d032719	1	235997097	236002248	qOiL01,qOiL10
Zm00001d032721	1	236108736	236114166	qOiL01,qOiL10
Zm00001d032722	1	236116315	236118149	qOiL01,qOiL10
Zm00001d032723	1	236118393	236118465	qOiL01,qOiL10
Zm00001d032724	1	236119585	236129935	qOiL01,qOiL10
Zm00001d032725	1	236244016	236252944	qOiL01,qOiL10
Zm00001d032727	1	236335596	236337788	qOiL01,qOiL10
Zm00001d032728	1	236340547	236344085	qOiL01,qOiL10
Zm00001d032729	1	236405440	236411094	qOiL01,qOiL10
Zm00001d032730	1	236467450	236471836	qOiL01,qOiL10
Zm00001d032732	1	236508473	236511638	qOiL01,qOiL10
Zm00001d032733	1	236523714	236528512	qOiL01,qOiL10
Zm00001d032734	1	236583915	236593009	qOiL01,qOiL10
Zm00001d032735	1	236791610	236815089	qOiL01,qOiL10
Zm00001d032736	1	236833104	236836279	qOiL01,qOiL10
Zm00001d032737	1	236899234	236903006	qOiL01,qOiL10
Zm00001d032738	1	236907330	236915028	qOiL01,qOiL10
Zm00001d032739	1	236930134	236938419	qOiL01,qOiL10
Zm00001d032740	1	237003744	237006992	qOiL01,qOiL10
Zm00001d032741	1	237008000	237012244	qOiL01,qOiL10
Zm00001d032742	1	237017109	237019632	qOiL01,qOiL10
Zm00001d032743	1	237024928	237024996	qOiL01,qOiL10
Zm00001d032744	1	237053885	237058557	qOiL01,qOiL10
Zm00001d032745	1	237063314	237067283	qOiL01,qOiL10
Zm00001d022940	1	237068501	237068911	qOiL01,qOiL10
Zm00001d032746	1	237130645	237131685	qOiL01,qOiL10
Zm00001d032747	1	237154344	237166072	qOiL01,qOiL10
Zm00001d032748	1	237169276	237182149	qOiL01,qOiL10
Zm00001d022941	1	237179769	237180576	qOiL01,qOiL10
Zm00001d032750	1	237240250	237242136	qOiL01,qOiL10
Zm00001d032753	1	237434509	237436437	qOiL01,qOiL10
Zm00001d032754	1	237444154	237451532	qOiL01,qOiL10
Zm00001d032755	1	237456350	237456943	qOiL01,qOiL10
Zm00001d032756	1	237457210	237457773	qOiL01,qOiL10
Zm00001d032757	1	237457765	237462379	qOiL01,qOiL10
Zm00001d032760	1	237513201	237514750	qOiL01,qOiL10
Zm00001d032761	1	237515393	237518728	qOiL01,qOiL10
Zm00001d022942	1	237572813	237573528	qOiL01,qOiL10
Zm00001d032763	1	237624499	237636043	qOiL01,qOiL10
Zm00001d032764	1	237637321	237638065	qOiL01,qOiL10
Zm00001d032766	1	237643188	237646839	qOiL01,qOiL10
Zm00001d032768	1	237682585	237685644	qOiL01,qOiL10
Zm00001d032769	1	237762870	237762942	qOiL01,qOiL10
Zm00001d032770	1	237763750	237763821	qOiL01,qOiL10
Zm00001d032771	1	237768941	237769165	qOiL01,qOiL10
Zm00001d032772	1	237783447	237790361	qOiL01,qOiL10
Zm00001d032773	1	237837943	237848883	qOiL01,qOiL10
Zm00001d032775	1	237880513	237886237	qOiL01,qOiL10
Zm00001d032776	1	237886808	237891037	qOiL01,qOiL10
Zm00001d032777	1	237900368	237900826	qOiL01,qOiL10
Zm00001d032781	1	237933326	237950976	qOiL01,qOiL10
Zm00001d032783	1	238010904	238015506	qOiL01,qOiL10
Zm00001d032784	1	238041004	238043016	qOiL01,qOiL10
Zm00001d032785	1	238117549	238124877	qOiL01,qOiL10
Zm00001d032786	1	238131763	238132998	qOiL01,qOiL10
Zm00001d032787	1	238154586	238161375	qOiL01,qOiL10
Zm00001d032788	1	238190770	238192464	qOiL01,qOiL10
Zm00001d032789	1	238195329	238201192	qOiL01,qOiL10
Zm00001d032790	1	238206823	238227886	qOiL01,qOiL10
Zm00001d032791	1	238234569	238235954	qOiL01,qOiL10
Zm00001d032792	1	238277403	238278714	qOiL01,qOiL10
Zm00001d032793	1	238279545	238280723	qOiL01,qOiL10
Zm00001d032794	1	238323642	238325447	qOiL01,qOiL10
Zm00001d032795	1	238333316	238334770	qOiL01,qOiL10
Zm00001d032796	1	238359478	238360056	qOiL01,qOiL10
Zm00001d032797	1	238401114	238402655	qOiL01,qOiL10
Zm00001d032798	1	238443613	238471678	qOiL01,qOiL10
Zm00001d032801	1	238596562	238629956	qOiL01,qOiL10
Zm00001d032802	1	238632479	238633051	qOiL01,qOiL10
Zm00001d032803	1	238798146	238799971	qOiL01,qOiL10
Zm00001d032804	1	238800382	238804865	qOiL01,qOiL10
Zm00001d032805	1	238804856	238806821	qOiL01,qOiL10
Zm00001d032806	1	238892692	238896121	qOiL01,qOiL10
Zm00001d032807	1	238896507	238900794	qOiL01,qOiL10
Zm00001d032808	1	238902410	238906981	qOiL01,qOiL10
Zm00001d032809	1	238905615	238906310	qOiL01,qOiL10
Zm00001d032810	1	238936428	238940007	qOiL01,qOiL10
Zm00001d032811	1	239017269	239027989	qOiL01,qOiL10
Zm00001d032812	1	239022877	239024941	qOiL01,qOiL10
Zm00001d032813	1	239039635	239041475	qOiL01,qOiL10
Zm00001d032815	1	239121642	239145354	qOiL01,qOiL10
Zm00001d032816	1	239131200	239131967	qOiL01,qOiL10
Zm00001d032817	1	239151871	239158408	qOiL01,qOiL10
Zm00001d032819	1	239171155	239173068	qOiL01,qOiL10
Zm00001d032821	1	239226124	239226714	qOiL01,qOiL10
Zm00001d032822	1	239273172	239273945	qOiL01,qOiL10
Zm00001d032823	1	239295011	239295634	qOiL01,qOiL10
Zm00001d032824	1	239317834	239318769	qOiL01,qOiL10
Zm00001d032825	1	239383321	239384004	qOiL01,qOiL10
Zm00001d032826	1	239385045	239386062	qOiL01,qOiL10
Zm00001d032827	1	239386999	239389368	qOiL01,qOiL10
Zm00001d032828	1	239455290	239464371	qOiL01,qOiL10
Zm00001d022943	1	239529069	239529873	qOiL01,qOiL10
Zm00001d032830	1	239570896	239576177	qOiL01,qOiL10
Zm00001d032831	1	239609852	239611554	qOiL01,qOiL10
Zm00001d032832	1	239629217	239639245	qOiL01,qOiL10
Zm00001d032835	1	239710691	239711113	qOiL01,qOiL10
Zm00001d032836	1	239713596	239715570	qOiL01,qOiL10
Zm00001d032837	1	239718927	239720863	qOiL01,qOiL10
Zm00001d032838	1	239723350	239724517	qOiL01,qOiL10
Zm00001d032839	1	239774102	239774380	qOiL01,qOiL10
Zm00001d032842	1	239900235	239900696	qOiL01,qOiL10
Zm00001d032843	1	239901255	239906766	qOiL01,qOiL10
Zm00001d032844	1	239914237	239916276	qOiL01,qOiL10
Zm00001d032845	1	239926166	239927481	qOiL01,qOiL10
Zm00001d032846	1	239930870	239931331	qOiL01,qOiL10
Zm00001d032847	1	239931890	239937400	qOiL01,qOiL10
Zm00001d032849	1	239984978	239990767	qOiL01,qOiL10
Zm00001d032850	1	240236142	240237767	qOiL01,qOiL10
Zm00001d032852	1	240258696	240275155	qOiL01,qOiL10
Zm00001d032854	1	240356665	240358382	qOiL01,qOiL10
Zm00001d032855	1	240361060	240373010	qOiL01,qOiL10
Zm00001d032857	1	240404079	240408124	qOiL01,qOiL10
Zm00001d032858	1	240465118	240471300	qOiL01,qOiL10
Zm00001d032859	1	240510201	240515727	qOiL01,qOiL10
Zm00001d032860	1	240517258	240521616	qOiL01,qOiL10
Zm00001d032861	1	240520674	240523460	qOiL01,qOiL10
Zm00001d032862	1	240524370	240530061	qOiL01,qOiL10
Zm00001d032863	1	240531232	240532056	qOiL01,qOiL10
Zm00001d032864	1	240532402	240534427	qOiL01,qOiL10
Zm00001d032865	1	240537140	240537538	qOiL01,qOiL10
Zm00001d032866	1	240596205	240602009	qOiL01,qOiL10
Zm00001d032867	1	240865652	240895236	qOiL01,qOiL10
Zm00001d032868	1	240895269	240897329	qOiL01,qOiL10
Zm00001d032869	1	240932614	240934665	qOiL01,qOiL10
Zm00001d032870	1	240941211	240943277	qOiL01,qOiL10
Zm00001d022944	1	241027158	241027527	qOiL01,qOiL10
Zm00001d032873	1	241076121	241077989	qOiL01,qOiL10
Zm00001d032874	1	241152252	241172018	qOiL01,qOiL10
Zm00001d032875	1	241214105	241222098	qOiL01,qOiL10
Zm00001d032876	1	241255757	241256662	qOiL01,qOiL10
Zm00001d032877	1	241260778	241265239	qOiL01,qOiL10
Zm00001d032878	1	241276587	241276995	qOiL01,qOiL10
Zm00001d032879	1	241278557	241284062	qOiL01,qOiL10
Zm00001d032880	1	241304256	241305850	qOiL01,qOiL10
Zm00001d032881	1	241337548	241339026	qOiL01,qOiL10
Zm00001d032882	1	241341946	241343005	qOiL01,qOiL10
Zm00001d032883	1	241396118	241397644	qOiL01,qOiL10
Zm00001d032884	1	241404608	241405864	qOiL01,qOiL10
Zm00001d032885	1	241441141	241441879	qOiL01,qOiL10
Zm00001d032886	1	241477943	241478701	qOiL01,qOiL10
Zm00001d032887	1	241511970	241512341	qOiL01,qOiL10
Zm00001d032888	1	241518159	241519896	qOiL01,qOiL10
Zm00001d032889	1	241520053	241523219	qOiL01,qOiL10
Zm00001d022945	1	241577481	241577972	qOiL01,qOiL10
Zm00001d032893	1	241798159	241799166	qOiL01,qOiL10
Zm00001d032894	1	241894333	241913759	qOiL01,qOiL10
Zm00001d032895	1	241896751	241900790	qOiL01,qOiL10
Zm00001d032896	1	242000818	242001861	qOiL01,qOiL10
Zm00001d032897	1	242037797	242040088	qOiL01,qOiL10
Zm00001d032898	1	242114830	242118000	qOiL01,qOiL10
Zm00001d032899	1	242142443	242144203	qOiL01,qOiL10
Zm00001d032900	1	242190467	242193230	qOiL01,qOiL10
Zm00001d032901	1	242207853	242212973	qOiL01,qOiL10
Zm00001d032902	1	242331388	242333586	qOiL01,qOiL10
Zm00001d032903	1	242399005	242399814	qOiL01,qOiL10
Zm00001d032904	1	242403123	242403993	qOiL01,qOiL10
Zm00001d032905	1	242404403	242413137	qOiL01,qOiL10
Zm00001d032906	1	242702081	242703904	qOiL01,qOiL10
Zm00001d032907	1	242704706	242711363	qOiL01,qOiL10
Zm00001d032908	1	242743802	242756367	qOiL01,qOiL10
Zm00001d032909	1	242794262	242797695	qOiL01,qOiL10
Zm00001d032911	1	242884148	242885678	qOiL01,qOiL10
Zm00001d032912	1	242972225	242973316	qOiL01,qOiL10
Zm00001d032913	1	242975596	242979602	qOiL01,qOiL10
Zm00001d032915	1	242983285	242987684	qOiL01,qOiL10
Zm00001d032916	1	242987926	243024940	qOiL01,qOiL10
Zm00001d032917	1	243021344	243024764	qOiL01,qOiL10
Zm00001d032918	1	243021464	243022587	qOiL01,qOiL10
Zm00001d032919	1	243027744	243032761	qOiL01,qOiL10
Zm00001d032921	1	243105233	243132987	qOiL01,qOiL10
Zm00001d032922	1	243201405	243204865	qOiL01,qOiL10
Zm00001d032923	1	243208029	243211663	qOiL01,qOiL10
Zm00001d032925	1	243297436	243315080	qOiL01,qOiL10
Zm00001d032926	1	243418415	243419837	qOiL01,qOiL10
Zm00001d032927	1	243487272	243487987	qOiL01,qOiL10
Zm00001d032929	1	243530719	243532173	qOiL01,qOiL10
Zm00001d032931	1	243611882	243614999	qOiL01,qOiL10
Zm00001d032932	1	243649592	243651383	qOiL01,qOiL10
Zm00001d032933	1	243735038	243744089	qOiL01,qOiL10
Zm00001d022946	1	243862946	243863213	qOiL01,qOiL10
Zm00001d032934	1	243891052	243894369	qOiL01,qOiL10
Zm00001d032935	1	243995654	244000344	qOiL01,qOiL10
Zm00001d032937	1	244096829	244098160	qOiL01,qOiL10
Zm00001d032938	1	244115527	244115853	qOiL01,qOiL10
Zm00001d032939	1	244122165	244125272	qOiL01,qOiL10
Zm00001d032942	1	244208637	244210392	qOiL01,qOiL10
Zm00001d032943	1	244208939	244210054	qOiL01,qOiL10
Zm00001d032944	1	244267423	244291732	qOiL01,qOiL10
Zm00001d022947	1	244337689	244338179	qOiL01,qOiL10
Zm00001d032945	1	244341397	244343019	qOiL01,qOiL10
Zm00001d032946	1	244382684	244383532	qOiL01,qOiL10
Zm00001d032947	1	244392841	244393701	qOiL01,qOiL10
Zm00001d032948	1	244409830	244413837	qOiL01,qOiL10
Zm00001d032949	1	244466506	244468199	qOiL01,qOiL10
Zm00001d032950	1	244489885	244492952	qOiL01,qOiL10
Zm00001d032951	1	244517985	244518067	qOiL01,qOiL10
Zm00001d032952	1	244525911	244525983	qOiL01,qOiL10
Zm00001d032953	1	244527381	244527453	qOiL01,qOiL10
Zm00001d032954	1	244535139	244536005	qOiL01,qOiL10
Zm00001d032955	1	244544978	244546492	qOiL01,qOiL10
Zm00001d032956	1	244604888	244627143	qOiL01,qOiL10
Zm00001d032957	1	244726721	244727637	qOiL01,qOiL10
Zm00001d032958	1	244779992	244791263	qOiL01,qOiL10
Zm00001d032960	1	244814311	244818194	qOiL01,qOiL10
Zm00001d032961	1	244858795	244867417	qOiL01,qOiL10
Zm00001d032962	1	244881980	244894327	qOiL01,qOiL10
Zm00001d032964	1	244930865	244933652	qOiL01,qOiL10
Zm00001d032967	1	244981884	244997475	qOiL01,qOiL10
Zm00001d032968	1	244998348	245014854	qOiL01,qOiL10
Zm00001d032969	1	245012635	245014564	qOiL01,qOiL10
Zm00001d032970	1	245040432	245046336	qOiL01,qOiL10
Zm00001d032971	1	245052325	245054453	qOiL01,qOiL10
Zm00001d032972	1	245113943	245114809	qOiL01,qOiL10
Zm00001d032973	1	245143521	245150786	qOiL01,qOiL10
Zm00001d032974	1	245150815	245171898	qOiL01,qOiL10
Zm00001d032975	1	245171720	245172358	qOiL01,qOiL10
Zm00001d032976	1	245195219	245195980	qOiL01,qOiL10
Zm00001d032977	1	245224996	245246546	qOiL01,qOiL10
Zm00001d032978	1	245437954	245453257	qOiL01,qOiL10
Zm00001d022948	1	245439177	245439414	qOiL01,qOiL10
Zm00001d032979	1	245560265	245573773	qOiL01,qOiL10
Zm00001d032980	1	245685122	245715000	qOiL01,qOiL10
Zm00001d032981	1	245736073	245740635	qOiL01,qOiL10
Zm00001d032982	1	245762608	245763489	qOiL01,qOiL10
Zm00001d032983	1	245782719	245783360	qOiL01,qOiL10
Zm00001d032984	1	245784840	245795190	qOiL01,qOiL10
Zm00001d032985	1	245797940	245803282	qOiL01,qOiL10
Zm00001d032986	1	245816492	245820070	qOiL01,qOiL10
Zm00001d032987	1	245824248	245834289	qOiL01,qOiL10
Zm00001d032988	1	245832298	245832753	qOiL01,qOiL10
Zm00001d032989	1	245837747	245855929	qOiL01,qOiL10
Zm00001d032990	1	245857450	245866245	qOiL01,qOiL10
Zm00001d032991	1	246031572	246034941	qOiL01,qOiL10
Zm00001d032992	1	246072019	246074488	qOiL01,qOiL10
Zm00001d032993	1	246131231	246140049	qOiL01,qOiL10
Zm00001d032994	1	246212812	246218892	qOiL01,qOiL10
Zm00001d032997	1	246334848	246342784	qOiL01,qOiL10,qOiL14
Zm00001d032999	1	246355067	246357254	qOiL01,qOiL10,qOiL14
Zm00001d033002	1	246561191	246566041	qOiL01,qOiL10,qOiL14
Zm00001d033003	1	246635889	246636588	qOiL01,qOiL10,qOiL14
Zm00001d033004	1	246673838	246679239	qOiL01,qOiL10,qOiL14
Zm00001d022949	1	246749332	246749558	qOiL01,qOiL10,qOiL14
Zm00001d033005	1	246790551	246792861	qOiL01,qOiL10,qOiL14
Zm00001d033007	1	246807377	246811927	qOiL01,qOiL10,qOiL14
Zm00001d033008	1	246812393	246813247	qOiL01,qOiL10,qOiL14
Zm00001d022950	1	246815257	246817570	qOiL01,qOiL10,qOiL14
Zm00001d033009	1	246830535	246831469	qOiL01,qOiL10,qOiL14
Zm00001d033010	1	246870226	246870298	qOiL01,qOiL10,qOiL14
Zm00001d033011	1	246870441	246874115	qOiL01,qOiL10,qOiL14
Zm00001d033012	1	246988429	246989769	qOiL01,qOiL10,qOiL14
Zm00001d033013	1	247039907	247040320	qOiL01,qOiL10,qOiL14
Zm00001d033015	1	247054936	247055601	qOiL01,qOiL10,qOiL14
Zm00001d033016	1	247057753	247058288	qOiL01,qOiL10,qOiL14
Zm00001d033017	1	247062383	247064151	qOiL01,qOiL10,qOiL14
Zm00001d033018	1	247103364	247108136	qOiL01,qOiL10,qOiL14
Zm00001d033019	1	247131930	247133012	qOiL01,qOiL10,qOiL14
Zm00001d033020	1	247311909	247314314	qOiL01,qOiL10,qOiL14
Zm00001d033021	1	247431338	247433701	qOiL01,qOiL10,qOiL14
Zm00001d033022	1	247438333	247441383	qOiL01,qOiL10,qOiL14
Zm00001d033023	1	247444675	247447102	qOiL01,qOiL10,qOiL14
Zm00001d033024	1	247476007	247477503	qOiL01,qOiL10,qOiL14
Zm00001d033025	1	247651863	247656325	qOiL01,qOiL10,qOiL14
Zm00001d033026	1	247671297	247673085	qOiL01,qOiL10,qOiL14
Zm00001d033028	1	247735252	247758020	qOiL01,qOiL10,qOiL14
Zm00001d033029	1	247784835	247786662	qOiL01,qOiL10,qOiL14
Zm00001d033030	1	247824466	247826077	qOiL01,qOiL10,qOiL14
Zm00001d033032	1	247940136	247943062	qOiL01,qOiL10,qOiL14
Zm00001d033033	1	247945163	247946655	qOiL01,qOiL10,qOiL14
Zm00001d022951	1	247966117	247966918	qOiL01,qOiL10,qOiL14
Zm00001d033035	1	248107529	248108464	qOiL01,qOiL10,qOiL14
Zm00001d033036	1	248125369	248125447	qOiL01,qOiL10,qOiL14
Zm00001d033037	1	248197911	248213926	qOiL01,qOiL10,qOiL14
Zm00001d033038	1	248252382	248253147	qOiL01,qOiL10,qOiL14
Zm00001d033039	1	248268405	248271687	qOiL01,qOiL10,qOiL14
Zm00001d033040	1	248303998	248323251	qOiL01,qOiL10,qOiL14
Zm00001d033044	1	248431212	248432937	qOiL01,qOiL10,qOiL14
Zm00001d033046	1	248442926	248461086	qOiL01,qOiL10,qOiL14
Zm00001d033047	1	248461165	248462268	qOiL01,qOiL10,qOiL14
Zm00001d033048	1	248467942	248474649	qOiL01,qOiL10,qOiL14
Zm00001d033049	1	248522876	248523364	qOiL01,qOiL10,qOiL14
Zm00001d033050	1	248529926	248530474	qOiL01,qOiL10,qOiL14
Zm00001d022952	1	248538246	248550221	qOiL01,qOiL10,qOiL14
Zm00001d033051	1	248675374	248679525	qOiL01,qOiL10,qOiL14
Zm00001d033053	1	248744039	248745469	qOiL01,qOiL10,qOiL14
Zm00001d033054	1	248749513	248754550	qOiL01,qOiL10,qOiL14
Zm00001d033055	1	248794392	248798772	qOiL01,qOiL10,qOiL14
Zm00001d033056	1	248798899	248803973	qOiL01,qOiL10,qOiL14
Zm00001d033057	1	248805206	248812307	qOiL01,qOiL10,qOiL14
Zm00001d033058	1	248897012	248902427	qOiL01,qOiL10,qOiL14
Zm00001d033060	1	248986324	248988291	qOiL01,qOiL10,qOiL14
Zm00001d033061	1	249093563	249101622	qOiL01,qOiL10,qOiL14
Zm00001d033062	1	249131104	249134119	qOiL01,qOiL10,qOiL14
Zm00001d033063	1	249199939	249210506	qOiL01,qOiL10,qOiL14
Zm00001d033064	1	249239730	249242765	qOiL01,qOiL10,qOiL14
Zm00001d033065	1	249307864	249308118	qOiL01,qOiL10,qOiL14
Zm00001d022953	1	249307988	249308649	qOiL01,qOiL10,qOiL14
Zm00001d033066	1	249337697	249342245	qOiL01,qOiL10,qOiL14
Zm00001d033067	1	249377951	249381659	qOiL01,qOiL10,qOiL14
Zm00001d033068	1	249398477	249403503	qOiL01,qOiL10,qOiL14
Zm00001d033070	1	249471346	249473533	qOiL01,qOiL10,qOiL14
Zm00001d033071	1	249491416	249495004	qOiL01,qOiL10,qOiL14
Zm00001d033072	1	249508122	249508747	qOiL01,qOiL10,qOiL14
Zm00001d033073	1	249590584	249590656	qOiL01,qOiL10,qOiL14
Zm00001d033074	1	249594026	249596715	qOiL01,qOiL10,qOiL14
Zm00001d033075	1	249662821	249664552	qOiL01,qOiL10,qOiL14
Zm00001d033077	1	249770156	249771444	qOiL01,qOiL10,qOiL14
Zm00001d033078	1	249827667	249831134	qOiL01,qOiL10,qOiL14
Zm00001d033079	1	249834193	249838726	qOiL01,qOiL10,qOiL14
Zm00001d033080	1	249851631	249854079	qOiL01,qOiL10,qOiL14
Zm00001d033082	1	249893707	249894822	qOiL01,qOiL10,qOiL14
Zm00001d033084	1	249897363	249899939	qOiL01,qOiL10,qOiL14
Zm00001d033085	1	249949501	249949573	qOiL01,qOiL10,qOiL14
Zm00001d033086	1	249950180	249950252	qOiL01,qOiL10,qOiL14
Zm00001d033087	1	249987293	249989041	qOiL01,qOiL10,qOiL14
Zm00001d033088	1	250029625	250032949	qOiL01,qOiL10,qOiL14
Zm00001d033090	1	250039692	250043378	qOiL01,qOiL10,qOiL14
Zm00001d022954	1	250044434	250044869	qOiL01,qOiL10,qOiL14
Zm00001d033091	1	250097114	250101436	qOiL01,qOiL10,qOiL14
Zm00001d033092	1	250103799	250108522	qOiL01,qOiL10,qOiL14
Zm00001d033093	1	250113063	250114145	qOiL01,qOiL10,qOiL14
Zm00001d033094	1	250118113	250123504	qOiL01,qOiL10,qOiL14
Zm00001d033095	1	250124708	250124780	qOiL01,qOiL10,qOiL14
Zm00001d033096	1	250125755	250125827	qOiL01,qOiL10,qOiL14
Zm00001d033097	1	250172821	250174371	qOiL01,qOiL10,qOiL14
Zm00001d033098	1	250179850	250181762	qOiL01,qOiL10,qOiL14
Zm00001d033099	1	250181558	250185445	qOiL01,qOiL10,qOiL14
Zm00001d022955	1	250185942	250188628	qOiL01,qOiL10,qOiL14
Zm00001d022956	1	250185948	250188628	qOiL01,qOiL10,qOiL14
Zm00001d022957	1	250185950	250239236	qOiL01,qOiL10,qOiL14
Zm00001d033100	1	250195085	250196132	qOiL01,qOiL10,qOiL14
Zm00001d033101	1	250199921	250201430	qOiL01,qOiL10,qOiL14
Zm00001d033102	1	250203274	250206767	qOiL01,qOiL10,qOiL14
Zm00001d033103	1	250210078	250214893	qOiL01,qOiL10,qOiL14
Zm00001d033104	1	250291343	250304767	qOiL01,qOiL10,qOiL14
Zm00001d033105	1	250320688	250322547	qOiL01,qOiL10,qOiL14
Zm00001d033106	1	250323656	250324358	qOiL01,qOiL10,qOiL14
Zm00001d033107	1	250328690	250338437	qOiL01,qOiL10,qOiL14
Zm00001d033108	1	250339356	250347246	qOiL01,qOiL10,qOiL14
Zm00001d033109	1	250346963	250360412	qOiL01,qOiL10,qOiL14
Zm00001d033110	1	250436681	250439909	qOiL01,qOiL10,qOiL14
Zm00001d033111	1	250442305	250445284	qOiL01,qOiL10,qOiL14
Zm00001d033112	1	250446439	250452170	qOiL01,qOiL10,qOiL14
Zm00001d033115	1	250573058	250576220	qOiL01,qOiL10,qOiL14
Zm00001d033116	1	250585460	250586016	qOiL01,qOiL10,qOiL14
Zm00001d033117	1	250589715	250596193	qOiL01,qOiL10,qOiL14
Zm00001d033118	1	250609259	250610953	qOiL01,qOiL10,qOiL14
Zm00001d033119	1	250612060	250613031	qOiL01,qOiL10,qOiL14
Zm00001d033120	1	250632191	250634311	qOiL01,qOiL10,qOiL14
Zm00001d033121	1	250965877	250988372	qOiL01,qOiL10,qOiL14
Zm00001d022958	1	251184642	251184954	qOiL01,qOiL10,qOiL14
Zm00001d033124	1	251302810	251303308	qOiL01,qOiL10,qOiL14
Zm00001d033125	1	251418331	251418810	qOiL01,qOiL10,qOiL14
Zm00001d033126	1	251441007	251442437	qOiL01,qOiL10,qOiL14
Zm00001d033128	1	251575859	251578200	qOiL01,qOiL10,qOiL14
Zm00001d033129	1	251631018	251635094	qOiL01,qOiL10,qOiL14
Zm00001d033130	1	251635727	251645210	qOiL01,qOiL10,qOiL14
Zm00001d033132	1	251722257	251723494	qOiL01,qOiL10,qOiL14
Zm00001d033133	1	251725888	251728938	qOiL01,qOiL10,qOiL14
Zm00001d033135	1	251738064	251740860	qOiL01,qOiL10,qOiL14
Zm00001d033136	1	251754657	251755894	qOiL01,qOiL10,qOiL14
Zm00001d033137	1	251822494	251825610	qOiL10,qOiL14
Zm00001d033138	1	251842429	251846045	qOiL10,qOiL14
Zm00001d033139	1	251921151	251925125	qOiL10,qOiL14
Zm00001d033140	1	251981869	251984346	qOiL10,qOiL14
Zm00001d033142	1	252068960	252069796	qOiL10,qOiL14
Zm00001d033144	1	252100176	252101089	qOiL10,qOiL14
Zm00001d033146	1	252106074	252106424	qOiL10,qOiL14
Zm00001d033147	1	252107995	252110630	qOiL10,qOiL14
Zm00001d033148	1	252112084	252129762	qOiL10,qOiL14
Zm00001d033149	1	252129992	252138538	qOiL10,qOiL14
Zm00001d033150	1	252138719	252139759	qOiL10,qOiL14
Zm00001d033152	1	252201787	252203758	qOiL10,qOiL14
Zm00001d033153	1	252246763	252255194	qOiL10,qOiL14
Zm00001d022959	1	252344561	252345697	qOiL10,qOiL14
Zm00001d033154	1	252350605	252352140	qOiL10,qOiL14
Zm00001d033155	1	252350669	252389978	qOiL10,qOiL14
Zm00001d033156	1	252350873	252351401	qOiL10,qOiL14
Zm00001d033157	1	252394829	252396264	qOiL10,qOiL14
Zm00001d033158	1	252436182	252443465	qOiL10,qOiL14
[truncated: 18,369 more rows]
