# Supplementary material for: QTL-based dissection of three key quality attributes in maize using double haploid populations
Source: Front Plant Sci. 2025 May 16;16:1599530. doi: 10.3389/fpls.2025.1599530 (PMC12122741; doi:10.3389/fpls.2025.1599530)
Supplement: Supplementary file 4 [file Table4.xlsx]

## Sheet: Supplementary Table S1
Supplementary TABLE S1. Individual QTL for starch content, oil content and lysine content in the three DH populations.
Trait	Populations	QTL	Chr.	P-Peak (Mb)_V4a	P-Range (Mb)_V4a	LOD	PVE%b	Add.c	Parent d+	PVE(%) -ALL
Starch	DHPop1	qSC01	3	204.492	197.21 - 216.25	4.50023	0.0561282	-1.01523	X987F	0.535073
	DHPop1	qSC02	4	220.339	191.36 - 240.7	5.35439	0.116248	-1.39958	X987F
	DHPop1	qSC03	5	3.20142	1.91 - 3.61	4.03727	0.146032	1.57714	AJ5001
	DHPop1	qSC04	5	62.8318	32.46 - 164.99	10.8806	0.172409	2.2383	AJ5001
	DHPop1	qSC05	10	69.3685	68.37 - 70.37	3.02866	0.0581763	0.990101	AJ5001
	DHPop2	qSC06	5	150.983	15.74 - 155.68	8.19195	0.132095	1.3216	AJ7001	0.206663
	DHPop2	qSC07	6	6.90697	1.59 - 93.42	5.49788	0.074231	-0.995792	X987F
	DHPop3	qSC08	3	22.6409	10.86 - 170.81	5.42894	0.0655203	-1.20148	X987F	0.423402
	DHPop3	qSC09	4	201.962	184.15 - 229.33	8.1642	0.0916467	-1.37897	X987F
	DHPop3	qSC10	5	9.53043	6.09 - 12.33	8.88355	0.09349	1.38196	AJ9010
	DHPop3	qSC11	6	79.4884	1.59 - 98.78	4.70277	0.0422712	-0.929548	X987F
	DHPop3	qSC12	8	106.757	17.62 - 120.49	7.50135	0.0708208	-1.20126	X987F
	DHPop3	qSC13	8	179.053	176.86 - 179.05	4.28028	0.0734593	1.22478	AJ9010
	DHPop3	qSC14	10	142.865	140.29 - 142.87	3.29799	0.0397033	0.901067	AJ9010
Oil	DHPop1	qOiL01	1	246.217	210.46 - 251.8	4.60378	0.086839	0.218151	AJ5001	0.331979
	DHPop1	qOiL02	3	142.154	133.86 - 152.76	3.60575	0.0769713	-0.211684	X987F
	DHPop1	qOiL03	4	7.24473	5.03 - 7.66	4.22658	0.110272	-0.247554	X987F
	DHPop1	qOiL04	10	20.8653	13.61 - 65.39	4.03697	0.0875342	-0.219124	X987F
	DHPop2	qOiL05	2	2.30999	1.27 - 7.54	4.82834	0.0657328	-0.205554	X987F	0.33979
	DHPop2	qOiL06	2	159.771	28.93 - 197.13	4.98487	0.0384047	0.156821	AJ7001
	DHPop2	qOiL07	4	11.6578	7.66 - 15.63	9.22719	0.142694	-0.25891	X987F
	DHPop2	qOiL08	6	91.5847	6.91 - 93.42	3.68137	0.0467174	-0.173525	X987F
	DHPop3	qOiL09	1	158.442	81.31 - 170.29	3.3854	0.0467703	0.16379	AJ9010	0.287131
	DHPop3	qOiL10	1	251.796	220.78 - 253.27	6.51879	0.0576102	0.179498	AJ9010
	DHPop3	qOiL11	4	7.65912	2.54 - 7.66	12.2772	0.101352	-0.23761	X987F
	DHPop3	qOiL12	6	91.2493	6.91 - 93.42	3.73588	0.0296583	-0.128538	X987F
	DHPop3	qOiL13	7	28.6723	3.34 - 77.38	3.99363	0.0315716	-0.135211	X987F
Lysine	DHPop1	qLys01	10	69.3685	68.37 - 70.37	3.26121	0.075299	-0.015375	X987F	0.075299
	DHPop2	qLys02	4	194.4	189.99 - 196.02	3.72747	0.0606829	-0.02009	X987F	0.245901
	DHPop2	qLys03	5	7.53606	3.61 - 15.74	4.35071	0.0722735	0.0218333	AJ7001
	DHPop2	qLys04	10	149.69	138.14 - 150.98	7.51128	0.115711	0.0279365	AJ7001
	DHPop3	qLys05	2	190.607	186.36 - 226.4	4.95336	0.051419	-0.0161342	X987F	0.371323
	DHPop3	qLys06	4	238.943	194.4 - 239.55	4.52339	0.0767816	-0.0253891	X987F
	DHPop3	qLys07	5	6.09472	3.61 - 9.53	4.29199	0.0548676	0.0212252	AJ9010
	DHPop3	qLys08	5	178.644	172.41 - 204.69	9.60816	0.120622	0.0315272	AJ9010
	DHPop3	qLys09	6	150.272	138.96 - 161.89	5.44324	0.0640407	-0.0231448	X987F
	DHPop3	qLys10	10	149.69	138.14 - 150.98	6.28586	0.0750618	0.0248615	AJ9010
a The physical positions of the identified QTLs are based on the B73 reference genome Version 4 (http://ensembl.gramene.org/Zea_mays)
b Percentage of phenotypic variation explained by the additive effect of the identified QTL
c A positive value indicates that increasing alleles come from the unique parent lines, and a negative value indicates that increasing alleles come from the common parent X987F.
d The alleles from the parents had increased effects on the corresponding traits.
