# Supplementary material for: QTL-based dissection of three key quality attributes in maize using double haploid populations
Source: Front Plant Sci. 2025 May 16;16:1599530. doi: 10.3389/fpls.2025.1599530 (PMC12122741; doi:10.3389/fpls.2025.1599530)
Supplement: Supplementary file 5 [file Table5.xlsx]

## Sheet: Supplementary Table S2
Supplementary TABLE S2. Individual QTL for starch content, oil content and lysine content in NAM populations.
Trait	QTL	Chr.	P-Peak (Mb)_V4	P-Range (Mb)_V4	LOD	PVE%	Add.
							X987F	AJ5001	AJ7001	AJ9010
Starch	qSC15	3	22.6409	10.86 - 41.31	6.28561	0.0279835	0.114999	0.176236	0.299942	-0.763202
Starch	qSC16	4	196.025	191.36 - 208.9	12.0975	0.0810898	0.511238	-0.728244	-0.37405	-0.811035
Starch	qSC17	5	15.7396	11.96 - 17.67	17.0395	0.0908987	-0.657343	0.712051	0.564363	0.545975
Starch	qSC18	5	62.8317	40.9 - 150.98	10.0021	0.0971666	-0.666001	0.841144	0.625644	0.464889
Starch	qSC19	6	73.9281	1 - 98.78	9.8276	0.0367699	0.382013	-0.0405815	-0.458304	-0.479389
Starch	qSC20	8	25.1209	14.16 - 120.49	9.59578	0.0492696	0.40612	-0.529982	-0.225975	-0.650538
Starch	qSC21	8	179.033	177.77 - 179.28	6.26303	0.0534875	-0.492398	0.315922	0.325083	0.61239
Oil	qOiL14	1	251.796	246.22 - 255.23	7.0402	0.0408926	-0.0762159	0.111378	0.0171808	0.0841044
Oil	qOiL15	4	7.65912	5.03 - 10.95	17.4941	0.0967614	0.118516	-0.134925	-0.107573	-0.118805
Oil	qOiL16	6	93.4246	85.06 - 98.78	6.90118	0.0415483	0.0792285	-0.0724017	-0.0852908	-0.0708709
Oil	qOiL17	7	21.144	5.84 - 31.47	5.55	0.0259641	0.0718784	-0.0639853	-0.0514592	-0.0472373
Lysine	qLys11	2	203.399	193.41 - 219.96	8.88003	0.0460084	0.00941549	-0.00636566	-0.00788579	-0.00969138
Lysine	qLys12	4	232.179	189.22 - 238.94	7.78113	0.0509066	0.00766026	-0.00218117	-0.00988579	-0.014836
Lysine	qLys13	5	5.50569	3.2 - 9.53	6.08057	0.0387616	-0.00746853	-0.00235042	0.0094038	0.0104932
Lysine	qLys14	5	181.283	172.41 - 204.69	9.27952	0.0559819	-0.00844522	-0.0049494	0.00646353	0.0149567
Lysine	qLys15	6	151.834	149.49 - 160.74	5.72303	0.0272864	0.0068843	-0.00166477	-0.000987006	-0.00995684
Lysine	qLys16	10	149.69	138.14 - 150.98	14.3947	0.0598846	-0.00756666	-0.00689803	0.015023	0.0130974
